# Supplementary material for: The Drosophila estrogen-related receptor promotes triglyceride storage within the larval fat body
Source: J Lipid Res. 2025 Apr 25;66(6):100815. doi: 10.1016/j.jlr.2025.100815 (PMC12155637; doi:10.1016/j.jlr.2025.100815)
Supplement: Table S1 [file mmc1.zip › Table S1_mmc1.csv]

Table S1. Lipidomic analysis of ERR[1]/[2] mutants compared with ERR[1]/+ heterozygous controls. Samples were collected 60 hours after egg laying (mid L2). Each sample consisted of 20 larvae. Concentrations listed as pmol/mg.
Sample Names	Sample Group	ACar 12:0	ACar 12DC	ACar 13:0	ACar 14:0	ACar 14:1	ACar 14:1DC	ACar 14DC	ACar 15:0	ACar 16:0	ACar 16:1	ACar 17:0	ACar 18:0	ACar 18:1	ACar 18:1-OH	ACar 18:2	ACar 18-OH	ACar 20:0	ACar 20:1	ACar 22:0	ACar 24:0	ACar 24:1	ACar 26:1	Cer_ADS d16:0_20:0	Cer_ADS d16:0_22:0	Cer_ADS d18:0_16:0	Cer_ADS d36:0	Cer_AP t18:0_25:0	Cer_AP t18:0_26:0	Cer_AP t20:0_25:0	Cer_AP t20:0_26:0	Cer_AP t20:0_27:0	Cer_AS d14:1_20:0	Cer_AS d14:1_22:0	Cer_AS d14:2_18:0	Cer_AS d14:2_19:0	Cer_AS d14:2_20:0	Cer_AS d14:2_22:0	Cer_AS d15:1_22:0	Cer_AS d16:1_22:0	Cer_AS d16:2_22:0	Cer_AS d16:2_23:0	Cer_AS d16:2_24:0	Cer_AS d16:2_25:0	Cer_AS d38:1	Cer_AS d38:2	Cer_BS d18:2_32:6	Cer_NDS d14:0_20:0	Cer_NDS d14:0_22:0
1	ERR[1]/[2] Mutants	0.77098	0.56372	0.86919	7.68944	2.9614	0.98948	0.81678	0.64206	9.94502	10.80517	0.43828	9.35334	21.15406	0.59763	0.75053	0.80515	7.7413	1.50029	4.58491	1.35557	1.0399	0.45585	1.26466	1.67266	0.44718	0.98686	1.0073	10.20634	2.1096	13.39927	0.69353	2.76509	7.36585	2.39232	1.36424	13.65502	31.84102	1.97804	3.71437	34.56965	4.53445	0.9106	0.88085	1.85555	16.19813	1.95865	0.69389	22.78176
2	ERR[1]/[2] Mutants	0.52408	0.63194	0.38653	3.13525	1.93983	0.91189	1.11518	0.37743	5.31148	5.54601	0.33468	6.05011	10.0258	0.59233	0.26519	0.61295	4.02384	1.15117	2.04247	0.65788	0.5305	0.21068	1.12611	1.76487	0.29069	0.78795	1.84816	23.27052	2.43071	20.36056	0.5956	1.79105	5.5739	1.05514	0.74108	6.98573	17.61686	1.45655	3.43941	23.63586	3.47873	0.75849	0.9404	1.64129	10.59786	2.85078	0.64091	10.04524
3	ERR[1]/[2] Mutants	0.95135	0.76437	0.57004	4.8124	2.95276	1.32526	1.13402	0.37706	6.53066	7.03373	0.56869	7.02214	14.66696	0.82789	0.47504	0.7152	6.64719	1.01981	4.43183	1.26429	0.83206	0.35466	1.46779	1.90462	0.41261	1.12464	0.98141	9.18084	1.92138	11.32402	0.61392	2.6354	6.99407	2.4773	1.44091	15.02544	36.9743	1.88264	3.90979	41.68531	5.12257	1.09257	0.99169	1.91398	19.18145	1.88372	0.7609	15.34381
4	ERR[1]/[2] Mutants	0.96045	0.68672	0.63535	8.16714	4.28888	1.22453	0.82168	0.61011	9.25151	11.00059	0.47015	8.20508	19.03326	0.67837	0.57666	0.58228	6.28087	1.53624	3.68126	0.86577	0.92062	0.30191	1.47303	1.95274	0.40517	1.06587	1.38035	15.10288	2.80904	18.48022	0.77659	2.10695	5.37584	1.94616	1.01808	12.85804	32.05016	1.1941	3.15791	38.68565	4.41979	0.95969	0.95054	1.55316	17.30599	2.54011	0.8471	12.72489
5	ERR[1]/[2] Mutants	0.84878	0.67452	0.73983	6.79436	3.51992	1.10059	0.82798	0.60232	7.94019	9.61104	0.37327	7.72038	17.1549	0.53991	0.60243	0.45685	5.8028	1.55133	3.05542	1.06416	0.95178	0.40731	1.45255	1.68445	0.44121	0.98019	1.42109	17.10196	3.45818	23.00527	1.00984	2.43254	5.97231	2.21984	1.18745	13.70244	31.44684	1.46502	3.17526	33.13875	4.28199	0.87468	0.86255	1.53284	15.61852	3.23072	0.80088	12.05811
6	Control	1.02134	0.6371	1.30932	19.79744	6.02168	0.98867	1.07561	0.99655	13.38998	19.24329	0.40443	6.50015	21.20208	0.62537	1.12764	0.74799	4.58369	0.99496	2.6436	0.71086	0.51648	0.11851	1.16392	1.7309	0.30543	0.82687	2.20182	28.91437	4.60966	32.62411	1.06648	1.21884	3.56124	1.16714	0.72373	7.85723	18.92506	0.79167	2.30081	24.11409	3.62906	0.76582	0.98504	1.22651	11.20315	4.70593	0.6995	9.60893
7	Control	1.10509	1.08131	1.10512	18.81023	5.91015	1.42266	1.52408	0.88135	14.46347	19.43495	0.4316	6.83305	22.12041	0.88287	1.15866	0.84135	5.38367	1.00784	3.55513	0.87078	0.72139	0.21199	1.53676	2.24443	0.39541	1.13984	2.75647	36.70826	6.29029	46.86414	1.54108	1.69694	4.45222	2.06237	0.91722	12.15877	28.91221	0.92278	2.75209	33.77665	4.14418	0.92177	0.9308	1.3624	15.57338	6.62664	0.81637	11.49474
8	Control	1.52468	1.32713	1.38265	21.02439	7.92213	1.76777	1.71951	0.95905	15.25997	21.26623	0.41076	8.25518	24.46167	1.22536	1.30105	0.89058	5.62266	1.98066	3.09969	0.94397	0.87096	0.20577	1.46966	1.75101	0.37596	1.01961	2.85001	39.08381	7.89928	59.15856	2.06669	1.64315	3.82496	2.25632	0.92621	12.56836	25.64794	0.84188	2.12128	26.60984	3.8478	0.80165	1.11312	1.14972	12.28242	6.90127	0.82379	10.37904
9	Control	1.2647	1.01549	1.48243	23.38356	7.17165	1.39987	1.46	0.91872	16.39585	20.20897	0.44662	7.17104	24.59139	1.12047	1.22676	0.62922	5.37623	1.24626	3.30817	0.91988	0.64497	0.25441	1.21106	1.67435	0.31433	0.84878	1.97959	26.00739	4.8526	38.0136	1.30667	1.48463	3.681	1.6201	0.78197	9.80951	23.75198	0.80811	2.17933	26.95309	3.79358	0.72895	0.85534	1.18488	12.36342	4.7966	0.66383	8.99395
10	Control	1.31208	1.43995	2.35933	27.99689	7.71577	1.72578	1.7562	1.46209	22.40257	28.47126	0.60064	10.8059	34.55739	1.48518	1.59636	0.97323	8.14347	1.94211	5.29846	1.307	1.06639	0.22311	1.34068	1.82797	0.39169	0.99449	1.00209	9.42891	2.35823	15.94258	0.84775	2.24689	5.12379	2.92379	1.34398	16.91385	35.99554	1.38267	2.84038	36.00939	5.18932	1.06294	0.97611	1.4895	16.98634	2.20526	0.73042	11.50724
[truncated: 489 more columns]
