# Supplementary material for: The Drosophila estrogen-related receptor promotes triglyceride storage within the larval fat body
Source: J Lipid Res. 2025 Apr 25;66(6):100815. doi: 10.1016/j.jlr.2025.100815 (PMC12155637; doi:10.1016/j.jlr.2025.100815)
Supplement: Table S4 [file mmc4.zip › Table S4_mmc4.csv]

Table S4. RNAseq analysis comparing gene expression in the whole bodies of ERR1/2 mutants with ERR1/+ heterozygous controls. Larvae were collected 60-hours after egg laying (mid L2).�
ensembl_gene_id	external_gene_name	gene_biotype	baseMean	log2FoldChange	lfcSE	svalue
FBgn0034710	Alp7	protein_coding	127.7180794	-9.726892181	1.005668674	0
FBgn0030459	CG12723	protein_coding	92.44590961	-8.006515406	0.813660373	0
FBgn0034712	Alp8	protein_coding	160.9685466	-6.847772746	0.511626195	0
FBgn0029681	CG15239	protein_coding	263.7850945	-6.130803989	0.384707978	0
FBgn0001258	Ldh	protein_coding	1260.224349	-5.518817232	0.157075239	0
FBgn0043783	CG32444	protein_coding	421.7944678	-5.502724782	0.366724317	0
FBgn0036350	CG14111	protein_coding	107.8134563	-4.817016497	0.352875129	0
FBgn0034391	CG15080	protein_coding	181.6770641	-4.810925313	0.401400127	0
FBgn0263038	CG43333	protein_coding	204.3193153	-4.689628936	0.29919504	0
FBgn0259233	CG42331	protein_coding	99.00687744	-4.540790947	0.415842659	0
FBgn0037099	CG7173	protein_coding	100.4948387	-4.321004883	0.26872199	0
FBgn0000075	amd	protein_coding	169.5717733	-4.183097502	0.280294628	0
FBgn0024289	Sodh-1	protein_coding	3728.617556	-3.756527464	0.271741143	0
FBgn0003071	Pfk	protein_coding	1456.5689	-3.643809756	0.154834062	0
FBgn0035429	CG12017	protein_coding	111.5456029	-3.344364585	0.25153865	0
FBgn0001092	Gapdh2	protein_coding	14098.01537	-3.243393955	0.162478509	0
FBgn0003074	Pgi	protein_coding	5791.155442	-3.144491906	0.142337465	0
FBgn0034618	CG9485	protein_coding	709.4729939	-3.118106236	0.20580759	0
FBgn0086355	Tpi	protein_coding	2840.397827	-2.996516571	0.147543629	0
FBgn0014869	Pglym78	protein_coding	4529.584058	-2.677898557	0.132415299	0
FBgn0000064	Ald1	protein_coding	17781.68492	-2.30022484	0.09835978	0
FBgn0250906	Pgk	protein_coding	5473.335369	-2.227364532	0.138286813	0
FBgn0039470	CG6296	protein_coding	533.0855262	3.949742676	0.333897785	2.19E-20
FBgn0034741	CG4269	protein_coding	1658.661237	3.563706461	0.312531111	4.90E-18
FBgn0052855	CG32855	protein_coding	37.83772418	-6.208786814	0.654476738	4.02E-17
FBgn0036427	CG4613	protein_coding	86.75452678	-5.584820919	0.578931838	8.57E-17
FBgn0003076	Pgm1	protein_coding	2963.518687	-2.56207906	0.199834094	1.81E-16
FBgn0000579	Eno	protein_coding	15916.92718	-1.980892737	0.12644514	3.29E-16
FBgn0037427	Osi17	protein_coding	89.31997003	-3.395235319	0.31159914	5.78E-16
FBgn0030107	CG15370	protein_coding	38.84219468	-5.174726772	0.548985462	1.04E-15
FBgn0039167	CG17786	protein_coding	125.8050906	-3.357258369	0.310964263	1.56E-15
FBgn0001091	Gapdh1	protein_coding	16021.87982	-2.145598971	0.157774521	7.52E-15
FBgn0004511	dy	protein_coding	33.81299423	-4.83290501	0.52889015	1.37E-14
FBgn0032362	spz4	protein_coding	36.9359044	-4.499070242	0.487652599	2.39E-14
FBgn0036612	CG4998	protein_coding	112.6455437	-5.821549532	0.672628171	3.41E-14
FBgn0030569	CG9411	protein_coding	397.3913024	-6.998960279	0.853180242	6.16E-14
FBgn0038315	CG14866	protein_coding	60.29521932	-6.177502658	0.740338766	9.62E-14
FBgn0066365	dyl	protein_coding	447.5995546	-6.441508981	0.785174809	1.49E-13
FBgn0286874	CG46396	protein_coding	31.84672165	-7.09904785	0.885475917	2.18E-13
FBgn0039479	CG14257	protein_coding	37.5596251	-7.310693153	0.920531929	3.01E-13
FBgn0035484	CG11594	protein_coding	2638.680159	-2.090991362	0.162867947	5.50E-13
FBgn0034548	CG13443	protein_coding	103.2439337	-3.687931515	0.403518009	8.60E-13
FBgn0038017	CG4115	protein_coding	268.7822696	-3.245521241	0.338861329	1.24E-12
FBgn0266064	GlyS	protein_coding	2213.092521	-1.659182345	0.102344557	2.56E-12
FBgn0029807	CG3108	protein_coding	661.5624246	-8.460880841	1.16310214	4.07E-12
FBgn0053003	CG33003	protein_coding	33.85100929	-6.124273439	0.803353619	5.93E-12
FBgn0030841	CG8568	protein_coding	35.62640661	-4.984384746	0.629141324	8.36E-12
FBgn0013772	Cyp6a8	protein_coding	736.2282702	2.49946903	0.240602743	1.30E-11
FBgn0002577	m	protein_coding	102.1185701	-2.370141815	0.226165054	2.68E-11
FBgn0040600	CG13631	protein_coding	191.0327291	-2.435109401	0.237104688	4.05E-11
FBgn0038727	CG7432	protein_coding	38.48130795	-4.596263727	0.59667846	5.60E-11
FBgn0267160	asRNA:CR45600	ncRNA	25.44873468	-5.573152674	0.768759651	8.09E-11
FBgn0263109	CG43366	protein_coding	224.8155221	-2.463036724	0.255350332	1.74E-10
FBgn0035865	CG7201	protein_coding	27.74420497	-7.33297844	1.130580048	3.68E-10
FBgn0037409	Osi24	protein_coding	76.96035173	-2.644055946	0.294087172	5.67E-10
FBgn0266700	asRNA:CR45190	ncRNA	346.4567098	4.010539609	0.543032669	8.21E-10
FBgn0003065	CG2150	protein_coding	18.82356748	-5.972298133	0.903954052	1.14E-09
FBgn0023477	Taldo	protein_coding	9666.46347	-1.726584737	0.133110618	1.53E-09
FBgn0039527	CG5639	protein_coding	107.5042148	-2.961800347	0.36304214	2.06E-09
FBgn0003292	rt	protein_coding	138.3168452	-2.155256122	0.214743868	2.65E-09
FBgn0032399	CG6785	protein_coding	32.99223941	-3.830186434	0.528208919	3.29E-09
FBgn0034052	CG8299	protein_coding	82.81799641	2.776387495	0.332070927	3.95E-09
FBgn0036862	Gbs-76A	protein_coding	186.9344135	-2.080274855	0.202525255	4.65E-09
FBgn0050101	Vajk4	protein_coding	20.37396262	-6.985674999	1.122529831	5.34E-09
FBgn0036781	CG13699	protein_coding	33.80435276	-3.92764219	0.549799744	6.03E-09
FBgn0038394	CG10264	protein_coding	19.83020954	-6.930986898	1.119137147	6.82E-09
FBgn0038257	smp-30	protein_coding	5484.186955	-2.21872906	0.241003683	9.90E-09
FBgn0085736	CG40472	protein_coding	531.2502114	2.316193127	0.262210307	1.36E-08
FBgn0039387	Mco3	protein_coding	61.74325112	-3.886224671	0.575982354	1.73E-08
FBgn0004057	Zw	protein_coding	788.4478628	-1.962749141	0.192867794	2.13E-08
FBgn0039098	GILT3	protein_coding	96.72778527	2.442062621	0.292771337	2.69E-08
FBgn0033658	Twdlbeta	protein_coding	25.39151504	-6.388034554	1.100296665	3.33E-08
FBgn0032800	CG10137	protein_coding	72.8809342	2.363569137	0.286720223	4.64E-08
FBgn0028938	Vajk1	protein_coding	16.60058069	-5.76474462	1.004754972	6.01E-08
FBgn0030425	Nep6	protein_coding	257.1709002	-2.137936476	0.243579747	7.92E-08
FBgn0051876	Cpr30F	protein_coding	19.48245131	-5.354064279	0.936149976	9.99E-08
FBgn0035428	CG14960	protein_coding	79.5954475	-2.830522613	0.3948512	1.22E-07
FBgn0038595	CG7142	protein_coding	1421.444075	2.480805479	0.325167714	1.54E-07
FBgn0261799	dsx-c73A	protein_coding	166.6787262	-1.828793163	0.193623691	2.70E-07
FBgn0037225	TwdlG	protein_coding	116.7878624	-3.312903184	0.551389441	4.37E-07
FBgn0033481	CG12920	protein_coding	10.37359897	-5.842464523	1.155893193	6.05E-07
FBgn0034887	St1	protein_coding	20.44050422	-4.520789947	0.847876416	7.98E-07
FBgn0024366	CG11409	protein_coding	74.72169627	-2.603346927	0.387726292	1.00E-06
FBgn0038642	Muc91C	protein_coding	19.42243954	-7.481701709	1.571415145	1.21E-06
FBgn0034661	tpr	protein_coding	197.0357791	-2.236727236	0.302195794	1.45E-06
FBgn0029804	CG3097	protein_coding	122.5292935	-3.031415303	0.506136811	1.78E-06
FBgn0034022	CG12964	protein_coding	169.4290374	-3.022054335	0.506376825	2.13E-06
FBgn0035685	CG13297	protein_coding	18.26274874	-3.370753163	0.629695933	3.06E-06
FBgn0033307	CG14752	protein_coding	11.5167634	-5.889597208	1.303275443	4.01E-06
FBgn0023496	Lip1	protein_coding	70.65599777	-3.178834168	0.583513108	5.01E-06
FBgn0029716	CG3546	protein_coding	745.8503404	-2.018818144	0.277322371	6.27E-06
FBgn0015714	Cyp6a17	protein_coding	89.58382005	1.976503789	0.265964	7.51E-06
FBgn0035978	UGP	protein_coding	3681.025747	-1.359354262	0.098066418	8.76E-06
FBgn0030587	CG9522	protein_coding	69.12742603	-2.217733268	0.333313771	1.00E-05
FBgn0033365	CG8170	protein_coding	87.94543485	-2.814628793	0.500732092	1.15E-05
FBgn0037410	Osi2	protein_coding	23.19656004	-3.418601133	0.682519338	1.34E-05
FBgn0051626	CG31626	protein_coding	25.42901646	-5.046541306	1.157589704	1.57E-05
FBgn0040743	CG15919	protein_coding	44.63111116	-2.639605629	0.478608903	1.87E-05
FBgn0032598	ChLD3	protein_coding	21.2607022	-3.495733244	0.729263393	2.16E-05
FBgn0039856	CG1774	protein_coding	13899.85721	2.253054921	0.366450265	2.45E-05
FBgn0284435	tyn	protein_coding	700.4820465	-1.530128952	0.156622667	2.78E-05
FBgn0040104	lectin-24A	protein_coding	3685.756115	2.253255959	0.372455659	3.13E-05
FBgn0030340	CG15740	protein_coding	33.79894748	-4.100558952	0.935886283	3.55E-05
FBgn0042701	CR12628	pseudogene	21.33134809	-3.76516539	0.853393348	4.09E-05
FBgn0030947	CG6696	protein_coding	8.267690125	-3.811892347	0.876448488	4.69E-05
FBgn0004781	Ccp84Ac	protein_coding	17.28912878	-3.718735615	0.847694549	5.27E-05
FBgn0036112	CG14147	protein_coding	9.57206984	-6.400399292	1.690335968	5.88E-05
FBgn0038821	CG17267	protein_coding	137.6523974	-2.149329922	0.364127154	6.56E-05
FBgn0033158	CG12164	protein_coding	8.520745129	-5.228389771	1.348982306	7.29E-05
FBgn0065046	snoRNA:U3:9B	snoRNA	16.89697691	5.059595563	1.29948886	8.04E-05
FBgn0036138	CG14143	protein_coding	68.70965247	-3.455739974	0.798276192	8.91E-05
FBgn0037044	Pdss2	protein_coding	331.3693364	-1.390437285	0.12704503	9.77E-05
FBgn0036349	SNCF	protein_coding	8.116255897	-6.043457565	1.644336612	1.06E-04
FBgn0032472	CG9928	protein_coding	129.0490025	-1.979990092	0.325549068	1.17E-04
FBgn0004507	GlyP	protein_coding	11734.56925	-1.494717237	0.164433054	1.27E-04
FBgn0001254	ImpE2	protein_coding	135.8851277	-2.400124559	0.471881505	1.39E-04
FBgn0031001	CG7884	protein_coding	26.19728223	-2.257722561	0.425002791	1.51E-04
FBgn0053307	CG33307	protein_coding	2294.867572	-1.512549362	0.1750486	1.64E-04
FBgn0035476	CG12766	protein_coding	68.96175559	-2.069775043	0.365832267	1.77E-04
FBgn0052029	Cpr66D	protein_coding	12.21137816	-3.693778669	0.930096972	1.92E-04
FBgn0021742	C901	protein_coding	22.35911348	-2.316379805	0.457370525	2.07E-04
FBgn0033887	St4	protein_coding	21.87291432	-2.19037823	0.413676773	2.21E-04
FBgn0034247	CG6484	protein_coding	68.86340001	-2.123456781	0.394006099	2.37E-04
FBgn0026563	CG1979	protein_coding	86.75893322	-2.962154152	0.690728703	2.54E-04
FBgn0029649	CG4116	protein_coding	115.6081945	-2.508095904	0.531384698	2.70E-04
FBgn0036780	CG7330	protein_coding	26.14252743	-2.860677948	0.656508279	2.86E-04
FBgn0286723	hll	protein_coding	179.0701917	-1.890849215	0.315441113	3.02E-04
FBgn0005638	slbo	protein_coding	43.18196642	-3.302565509	0.823221844	3.20E-04
FBgn0050082	CG30082	protein_coding	91.29302187	-1.96198924	0.34424579	3.38E-04
FBgn0053138	AGBE	protein_coding	2274.794228	-1.518620597	0.18912919	3.59E-04
FBgn0038207	CG14356	protein_coding	71.56663373	-1.767613357	0.288035023	3.85E-04
FBgn0263216	CG43386	protein_coding	7.043377224	-4.392390141	1.286123452	4.14E-04
FBgn0266534	CG45095	protein_coding	7.51231162	-3.816290327	1.074038671	4.44E-04
FBgn0039197	CG17780	protein_coding	18.64944353	-2.612036881	0.623225157	4.76E-04
FBgn0034352	Dnaaf3	protein_coding	9.373599752	7.812898377	2.653809085	5.11E-04
FBgn0267690	CG46026	protein_coding	8.560864909	-8.4263294	2.914787548	5.47E-04
FBgn0051560	CG31560	protein_coding	8.267121006	-8.369722849	2.903573983	5.84E-04
FBgn0286204	ich	protein_coding	114.2641377	-1.777540157	0.316809753	6.31E-04
FBgn0052645	CG32645	protein_coding	54.67016377	-2.335506659	0.548719733	6.80E-04
FBgn0051810	CG31810	protein_coding	15.57456157	2.700815736	0.701643954	7.30E-04
FBgn0031918	CG6055	protein_coding	35.64406871	-2.137749582	0.472334099	7.81E-04
FBgn0250862	CG42237	protein_coding	47.38189824	-1.804274671	0.33461842	8.33E-04
FBgn0038941	CG7080	protein_coding	35.18790316	-2.185167593	0.493447091	8.84E-04
FBgn0029838	CG4666	protein_coding	134.1062039	-1.682341438	0.300637558	9.59E-04
FBgn0051559	CG31559	protein_coding	42.80761076	-2.282147035	0.565432443	0.001032672
FBgn0085297	CG34268	protein_coding	10.11991947	2.68234205	0.753894199	0.001113426
FBgn0262111	f	protein_coding	26.42441721	-1.919652792	0.413086985	0.001194269
FBgn0266435	CG45065	protein_coding	17.99607443	-2.212917418	0.551315164	0.001280131
FBgn0267501	18SrRNA:CR45841	rRNA	3233.630703	2.931570455	0.884732287	0.001368919
FBgn0026061	Mipp1	protein_coding	966.4666671	1.333048791	0.154199519	0.001462406
FBgn0262867	Ptr	protein_coding	204.2422022	-3.023063439	0.939638885	0.001556419
FBgn0264562	Hr4	protein_coding	134.9247119	-1.590962438	0.274771856	0.001649788
FBgn0037838	TTLL15	protein_coding	56.17158949	-1.561493419	0.269017521	0.001759495
FBgn0039678	Obp99a	protein_coding	5222.91892	-1.559768559	0.269785767	0.001871444
FBgn0032945	CG8665	protein_coding	1242.864598	-1.763165122	0.36882663	0.001983661
FBgn0083978	CG17672	protein_coding	205.5819449	-1.807330285	0.39192379	0.002097248
FBgn0037224	TwdlF	protein_coding	548.1170623	-3.59925017	1.275229984	0.002216132
FBgn0036589	CG13067	protein_coding	60.505213	1.779572134	0.392937663	0.002351664
FBgn0263083	CG43351	protein_coding	61.55462231	2.256515528	0.634520595	0.002486793
FBgn0263934	esn	protein_coding	70.84538167	-1.527198962	0.269913853	0.002629983
FBgn0034301	CG5756	protein_coding	103.7311392	-3.374870663	1.236529945	0.002783782
FBgn0037419	Osi12	protein_coding	9.517785413	-2.362659743	0.710464515	0.0029367
FBgn0029573	CG14770	protein_coding	4.346652653	-3.486936491	1.301019821	0.003090268
FBgn0261526	NT1	protein_coding	128.5535389	-1.841477118	0.442914481	0.00324658
FBgn0032612	CG13282	protein_coding	13.53714232	-2.241903331	0.667730358	0.003417515
FBgn0036652	CG13032	protein_coding	50.67052811	1.620954454	0.337944641	0.003596157
FBgn0038858	CG5793	protein_coding	1458.158226	-1.355982011	0.199384495	0.003796766
FBgn0010425	epsilonTry	protein_coding	2190.673915	1.349989697	0.196122768	0.003995402
FBgn0039195	CG17782	protein_coding	8.665475556	-2.327275783	0.776355309	0.00423015
FBgn0036787	CG4306	protein_coding	270.7902425	-1.477548616	0.284252362	0.004478661
FBgn0036410	CG8100	protein_coding	24.40165143	2.321813058	0.794885937	0.004734146
FBgn0033591	CG13216	protein_coding	32.3105613	-1.575388432	0.356278874	0.005015668
FBgn0266637	asRNA:CR45144	ncRNA	10.18352759	3.318227406	1.441376127	0.005298121
FBgn0034356	Pepck2	protein_coding	1107.996178	-1.46717856	0.293128401	0.005586603
FBgn0037607	CG8036	protein_coding	33651.57738	-1.208400938	0.131699119	0.005879131
FBgn0010357	betaTry	protein_coding	3291.59489	1.304146168	0.192946157	0.006172291
FBgn0004778	Ccp84Af	protein_coding	7.445286892	-3.021067754	1.285001114	0.00646443
FBgn0030162	CG1986	protein_coding	16.67425207	-2.02836088	0.659917724	0.006762827
FBgn0083951	CG34115	protein_coding	24.45475742	-1.839369733	0.541311969	0.007063014
FBgn0259192	CG42296	protein_coding	20.17262244	-1.655058264	0.423702571	0.007362932
FBgn0052751	CG32751	protein_coding	43.8110848	1.672291836	0.435409112	0.007660863
FBgn0051268	CG31268	protein_coding	180.4545647	-1.542324899	0.352876359	0.007960324
FBgn0032889	CG9331	protein_coding	10658.46709	-1.217356331	0.142488359	0.008264233
FBgn0030592	CG9514	protein_coding	7.858814451	-2.127772514	0.741032823	0.008567242
FBgn0030798	CG13003	protein_coding	15.02799548	-2.200685628	0.795489614	0.008875541
FBgn0032281	CG17107	protein_coding	126.6708729	1.555892757	0.368547687	0.009181235
FBgn0034159	CG15615	protein_coding	40.68849677	-1.918432435	0.613951648	0.009492218
FBgn0034470	Obp56d	protein_coding	123.1802503	1.32584013	0.218222726	0.009801826
FBgn0286868	lncRNA:SMRG	ncRNA	23.38396006	2.431309926	0.960448301	0.010110171
FBgn0023197	Jon74E	protein_coding	90.3821254	-1.380498208	0.260679414	0.01043693
FBgn0038405	CG8927	protein_coding	74.0613219	-1.476775495	0.330750581	0.010773503
FBgn0011754	PhKgamma	protein_coding	534.5382741	-1.165667407	0.124532582	0.011195034
FBgn0085599	CG41284	protein_coding	7.820741242	2.933402038	1.460118645	0.011617486
FBgn0259149	CG42264	protein_coding	76.73003789	-1.536543229	0.406489868	0.012039185
FBgn0038073	CG14395	protein_coding	53.54168387	-1.503129861	0.384008274	0.012464949
FBgn0032839	AANATL3	protein_coding	42.19389261	-1.562289701	0.442419973	0.012921122
FBgn0036985	zye	protein_coding	39.67014838	-1.79247052	0.633323445	0.013390631
FBgn0039196	CG17781	protein_coding	33.07439753	-1.871108297	0.703524039	0.013867546
FBgn0031426	CG18641	protein_coding	21.96401028	-1.730153355	0.602721744	0.014365025
FBgn0026314	Ugt35B1	protein_coding	93.94860315	1.314975632	0.260770977	0.01486095
FBgn0039686	CG15506	protein_coding	9.616524847	-2.067430034	0.893620361	0.015364831
FBgn0030805	wus	protein_coding	130.6779559	-1.413139999	0.347577935	0.015869429
FBgn0032913	CG9259	protein_coding	698.6043059	1.23864846	0.201280252	0.016371943
FBgn0262531	CG43085	protein_coding	458.9905559	-1.354573725	0.301156035	0.016877584
FBgn0038629	CG14304	protein_coding	78.83288936	-1.264565179	0.24427442	0.017475204
FBgn0050410	Rpi	protein_coding	1328.162881	-1.131784473	0.122037899	0.018070476
FBgn0286203	stw	protein_coding	368.9619237	-1.272004733	0.253498987	0.018667407
FBgn0051475	myd	protein_coding	61.20482398	-1.433213862	0.404597108	0.019261053
FBgn0032057	CG9287	protein_coding	84.5421045	-1.368522385	0.350779964	0.019870932
FBgn0026754	Ugt37C1	protein_coding	112.5191192	-1.409677205	0.395263907	0.020490559
FBgn0051955	CG31955	protein_coding	66.18402648	-1.340797588	0.334626663	0.021124415
FBgn0033252	CG12769	protein_coding	20.99157149	-1.455407769	0.464586016	0.021795916
FBgn0032286	CG7300	protein_coding	126.3295272	-1.425753625	0.435447908	0.022464021
FBgn0002531	Lcp1	protein_coding	20.8642642	1.532196597	0.562634431	0.023163252
FBgn0286940	CG46434	protein_coding	23.1164545	-1.577349926	0.612929986	0.023860674
FBgn0286980	Iyd	protein_coding	16.92986483	-1.852345223	0.911170093	0.024559378
FBgn0029866	CG3842	protein_coding	145.2906122	-1.260424008	0.279785285	0.025257162
FBgn0035056	spz6	protein_coding	198.3966867	-1.35315175	0.380612614	0.025952049
FBgn0030541	CG11584	protein_coding	97.06072378	-1.321595377	0.346768935	0.026641117
FBgn0039435	TwdlP	protein_coding	268.6912093	1.360863944	0.39543278	0.02734153
FBgn0264272	mwh	protein_coding	184.3650636	-1.342350096	0.375505213	0.028036645
FBgn0029647	CG17959	protein_coding	10.09584599	-1.875339035	0.975947854	0.02874316
FBgn0033753	Cyp301a1	protein_coding	90.15510311	-1.306265615	0.344026761	0.029451348
FBgn0050413	CG30413	protein_coding	65.61607286	1.267335472	0.30701816	0.03017677
FBgn0052354	CG32354	protein_coding	53.67163154	-1.364423965	0.418974351	0.030896894
FBgn0052379	CG32379	protein_coding	39.52297178	1.304138439	0.350796645	0.031614044
FBgn0262881	Mtkl	protein_coding	19.04358668	-1.689535821	0.820916827	0.032357885
FBgn0035522	CG1273	protein_coding	189.1743536	-1.173257093	0.207346478	0.033100579
FBgn0032049	Bace	protein_coding	12.61639658	-1.819098469	0.984507118	0.033841222
FBgn0086519	Cpr47Eg	protein_coding	2436.170534	1.332326101	0.399900336	0.03457661
FBgn0033296	Mal-A7	protein_coding	85.90080776	1.502683954	0.612026055	0.035317513
FBgn0260386	mtg	protein_coding	74.11872489	-1.459128799	0.595594305	0.036115242
FBgn0053013	CR33013	pseudogene	26.39871916	1.291321056	0.392093159	0.036941975
FBgn0036833	CG3819	protein_coding	747.5212871	-1.221576108	0.299015305	0.037764192
FBgn0032022	CG14275	protein_coding	428.9727081	1.309039401	0.424659416	0.038596634
FBgn0033742	Nepl10	protein_coding	147.3281754	-1.242884424	0.33597809	0.039428281
FBgn0033978	Cyp6a23	protein_coding	776.2103024	-1.083382465	0.1185133	0.040278162
FBgn0011236	ken	protein_coding	120.4841986	-1.183007626	0.261547247	0.041125959
FBgn0040609	CG3348	protein_coding	7080.414989	1.160032943	0.236347777	0.04199643
FBgn0001186	Hex-A	protein_coding	1632.299172	-1.070005065	0.103983416	0.042864777
FBgn0031589	Naprt	protein_coding	832.1634198	-1.111179272	0.166783565	0.043734679
FBgn0031646	snsl	protein_coding	16.78844019	-1.624514585	0.938478346	0.044598916
FBgn0038291	CG3984	protein_coding	3914.110926	-1.099704194	0.151609382	0.045466349
FBgn0035398	Cht7	protein_coding	480.2299625	-1.166884262	0.253879003	0.046327068
FBgn0039452	CG14245	protein_coding	484.4092008	1.146611847	0.23237206	0.047215698
FBgn0262794	CG43175	protein_coding	971.1567034	1.171279518	0.275136399	0.048108309
FBgn0020300	geko	protein_coding	32.01990293	-1.371509303	0.608485684	0.049009691
FBgn0085195	CG34166	protein_coding	8371.036623	-1.223164685	0.387397132	0.049950324
FBgn0036320	CG10943	protein_coding	42.46080094	-1.175903789	0.313996912	0.050905016
FBgn0051344	CG31344	protein_coding	102.8803745	-1.16192847	0.299542874	0.051878983
FBgn0037395	CG10280	protein_coding	12.05020681	-1.578120463	1.084058081	0.052855223
FBgn0033874	CG6347	protein_coding	76.17062098	-1.214877783	0.404761847	0.053827039
FBgn0034489	ppk6	protein_coding	11.75054964	1.555530057	1.051648557	0.054794774
FBgn0037323	CG2663	protein_coding	201.3533981	-1.147544119	0.281353625	0.055760139
FBgn0035557	CG11353	protein_coding	23.3396336	-1.427011018	0.81861289	0.056721726
FBgn0038967	CG13847	protein_coding	36.31552563	-1.177853809	0.370700933	0.057733332
FBgn0039805	Cpr100A	protein_coding	35.56736624	1.207141613	0.458539499	0.058776111
FBgn0035281	Cpr62Bc	protein_coding	39.87838728	1.343675969	0.77694058	0.059823954
FBgn0033458	Lime	protein_coding	382.035897	-1.176270589	0.403229752	0.060870975
FBgn0031860	Daao2	protein_coding	232.8517792	-1.243818028	0.559758875	0.061912133
FBgn0035975	PGRP-LA	protein_coding	50.21864059	-1.127657749	0.293095576	0.062945349
FBgn0036428	Gbs-70E	protein_coding	1341.305019	1.101587551	0.238031436	0.063982844
FBgn0033644	Tret1-2	protein_coding	63.86451227	1.169158523	0.396656971	0.065012895
FBgn0001321	knk	protein_coding	105.2218917	-1.081440139	0.203223879	0.066070821
FBgn0031307	MFS3	protein_coding	394.7242616	-1.130291221	0.339256587	0.067144029
FBgn0033708	CG8850	protein_coding	71.46850306	1.087390552	0.248297356	0.068254143
FBgn0033830	CG10814	protein_coding	2443.22077	1.279379206	0.823683658	0.069373926
FBgn0039194	CG13614	protein_coding	10.61443327	-1.253168983	0.792202275	0.070512996
FBgn0085483	CG34454	protein_coding	14.72814678	1.204484968	0.648642632	0.071649698
FBgn0261584	CG42694	protein_coding	599.6512035	-1.063876895	0.215934809	0.072805386
FBgn0038958	CG13857	protein_coding	19.11155221	-1.253314843	0.890226889	0.073968444
FBgn0033362	CG8172	protein_coding	14.51486677	-1.174005183	0.618485367	0.075127474
FBgn0037290	CG1124	protein_coding	102.1419717	1.074528772	0.273036567	0.076289794
FBgn0010042	GstD6	protein_coding	638.9039511	1.073000316	0.267678254	0.077443976
FBgn0051005	qless	protein_coding	789.4533507	-1.044931125	0.18995736	0.078640578
FBgn0003319	Sb	protein_coding	14.28591903	-1.139011375	0.607210854	0.079839199
FBgn0039896	yellow-h	protein_coding	88.45128892	-1.062940716	0.281122015	0.081036245
FBgn0030398	Cpr11B	protein_coding	62.39147868	1.069069584	0.320304001	0.082236241
FBgn0286508	Had1	protein_coding	3161.482434	-1.055562497	0.289415934	0.083460765
FBgn0034011	CG8160	protein_coding	1592.055536	-1.049180229	0.299004392	0.084715108
FBgn0030159	CG9689	protein_coding	83.87660524	-1.107377315	0.669837135	0.085966374
FBgn0052647	CG32647	protein_coding	234.8839828	-1.04789798	0.319779449	0.08722347
FBgn0250757	kumpel	protein_coding	931.5910253	1.020138417	0.140483679	0.088480654
FBgn0012034	AcCoAS	protein_coding	24573.88686	1.021399645	0.176577805	0.089759841
FBgn0040383	CG5254	protein_coding	1186.800418	-1.018918607	0.175350135	0.091048548
FBgn0030968	CG7322	protein_coding	2762.108321	-1.018148865	0.174461489	0.092333601
FBgn0020639	Lcp65Af	protein_coding	905.3263742	1.037501709	0.36377506	0.093610995
FBgn0042178	Apl	protein_coding	273.6827442	1.014042734	0.181627127	0.094915075
FBgn0016076	vri	protein_coding	137.7097447	-1.043694456	0.606589843	0.096217402
FBgn0264572	asRNA:CR43944	ncRNA	11.14009883	1.08721711	1.645358519	0.097536869
FBgn0032856	CG16798	protein_coding	56.22416021	-1.014304862	0.295002086	0.098853452
FBgn0039200	CG13616	protein_coding	29.32882054	-1.024438265	0.56796654	0.100168474
FBgn0001325	Kr	protein_coding	145.6634504	-1.022354897	0.551652152	0.101477926
FBgn0028871	Cpr35B	protein_coding	29.00011584	-1.015334737	0.687432623	0.102803176
FBgn0039778	Jon99Fi	protein_coding	6492.325568	1.002706388	0.258125405	0.104135427
FBgn0050360	Mal-A6	protein_coding	1635.916748	1.002141006	0.246038923	0.105461079
FBgn0004426	LysC	pseudogene	68.74243583	1.000370209	0.429916117	0.106788336
FBgn0267498	18SrRNA:CR45838	rRNA	2438.350728	0.994471597	1.078154936	0.108114703
FBgn0031940	CG7214	protein_coding	16.45307136	0.99325736	0.736878061	0.109437565
FBgn0031195	CG17600	protein_coding	99.9685052	-0.995565546	0.221000982	0.110766121
FBgn0029644	CG14421	protein_coding	107.3541437	-0.988521227	0.432381224	0.112094439
FBgn0034974	CG16786	protein_coding	238.5558701	-0.992567303	0.212235651	0.113425148
FBgn0003863	alphaTry	protein_coding	672.2222256	0.987540177	0.259941384	0.114764059
FBgn0033297	Mal-A8	protein_coding	870.2895915	0.985613841	0.23775694	0.116110639
FBgn0013683	mt:ND4L	protein_coding	884.0828348	-0.968419659	0.461815866	0.117458668
FBgn0037090	Est-Q	protein_coding	124.9382336	-0.972962734	0.366151091	0.118804986
FBgn0040256	Ugt35C1	protein_coding	697.5033948	0.968991719	0.399922518	0.120147319
FBgn0003174	pwn	protein_coding	294.5004952	-0.986321667	0.153512396	0.121495866
FBgn0033207	CG12826	protein_coding	57.65389589	0.969982671	0.336254716	0.1228359
FBgn0031249	CG11911	protein_coding	670.398043	-0.976334884	0.258455514	0.124170228
FBgn0259229	CG42329	protein_coding	78.57962833	0.938615307	0.639055561	0.125501712
FBgn0028468	rtet	protein_coding	103.5750044	-0.964040925	0.257572453	0.126879959
FBgn0038730	Acsx1L	protein_coding	334.1297499	-0.941667544	0.385706613	0.128264065
FBgn0034480	CG16898	protein_coding	1008.675659	0.935037819	0.403509646	0.129651601
FBgn0037635	CG9837	protein_coding	2212.70909	0.975232241	0.14142386	0.131047983
FBgn0027843	CAH2	protein_coding	1695.050459	0.946450354	0.281504675	0.132454268
FBgn0040069	vanin-like	protein_coding	246.1147621	0.905413729	0.494402415	0.133853025
FBgn0027259	Kmn1	protein_coding	34.02124445	-0.929627676	0.347596151	0.135256693
FBgn0025641	DAAM	protein_coding	194.8746256	-0.963754641	0.176575875	0.136655006
FBgn0001311	kkv	protein_coding	480.5586572	-0.944903693	0.249297835	0.138063759
FBgn0039656	CG11951	protein_coding	1301.056779	-0.948885891	0.229119684	0.139466261
FBgn0050090	CG30090	protein_coding	121.5458048	-0.916041031	0.355102972	0.140876157
FBgn0015576	alpha-Est8	protein_coding	738.3472614	-0.91795921	0.339712266	0.142283403
FBgn0038366	CG4576	protein_coding	37.87806118	0.851368275	0.611380686	0.143683884
FBgn0035189	CG9119	protein_coding	1667.577444	-0.913308222	0.347514395	0.145083313
FBgn0263321	CG43402	protein_coding	39.26149154	0.837716986	0.64340279	0.146477434
FBgn0033702	CG8854	protein_coding	27.74528562	-0.890077583	0.38316522	0.147903796
FBgn0052574	Twdlalpha	protein_coding	125.4678851	0.938274512	0.207317195	0.149334111
FBgn0034819	CG9877	protein_coding	887.1333791	0.924832724	0.25101351	0.150757727
FBgn0029646	CG14423	protein_coding	701.4966214	-0.881171286	0.392813226	0.15217624
FBgn0030326	CG2444	protein_coding	240.24462	-0.878219264	0.390492463	0.153596941
FBgn0262683	CG43153	protein_coding	259.7567371	0.902227844	0.311007024	0.155011954
FBgn0031561	IM33	protein_coding	14639.52031	-0.965959287	0.106066155	0.156425946
FBgn0034956	CG4324	protein_coding	40.55831734	-0.858617754	0.417957515	0.157851078
FBgn0046874	Pif1B	protein_coding	887.3923729	0.898636951	0.296276943	0.159272032
FBgn0038180	Cht5	protein_coding	402.2177344	-0.861078043	0.403521204	0.160686937
FBgn0040827	CG13315	protein_coding	2953.413138	0.928539266	0.199586328	0.16210877
FBgn0262721	CG43165	protein_coding	53.0019837	-0.839070677	0.440902216	0.163529881
FBgn0032908	CG9270	protein_coding	79.84813599	0.91486218	0.222427111	0.164962105
FBgn0037420	CG15597	protein_coding	239.5385273	0.766331215	0.589525649	0.166400696
FBgn0035436	CG12016	protein_coding	1049.882244	0.815748468	0.448463782	0.167846468
FBgn0035777	CG8563	protein_coding	180.7240612	0.797510412	0.477056148	0.169298331
FBgn0265705	asRNA:CR44512	ncRNA	23.71918539	-0.694408674	0.709299804	0.170748499
FBgn0030683	Mvd	protein_coding	116.027271	-0.870978731	0.29784338	0.172192718
FBgn0031560	CG16713	protein_coding	879.692899	-0.919267975	0.181796281	0.173640007
FBgn0035262	CG18171	protein_coding	23.92533823	-0.744180654	0.56409635	0.175088755
FBgn0002440	l(3)mbn	protein_coding	88.43349093	0.799930119	0.415310132	0.176558249
FBgn0030087	CG7766	protein_coding	1305.66455	-0.954121921	0.092133948	0.178035783
FBgn0039809	CG15547	protein_coding	17.6669187	0.683438331	0.622993635	0.179515105
FBgn0039780	PH4alphaNE1	protein_coding	110.3246137	0.764442657	0.442998424	0.181009475
FBgn0030884	CG6847	protein_coding	45.84670167	-0.652846813	0.640891782	0.182505112
FBgn0034605	Ugt49C1	protein_coding	1463.054426	0.878464457	0.213254371	0.184019672
FBgn0036768	CG7402	protein_coding	28.87745203	-0.776637938	0.387310981	0.185532162
FBgn0286506	Mpi	protein_coding	1593.773222	-0.932952353	0.115779227	0.187038396
FBgn0033188	Drat	protein_coding	935.9666932	0.792713314	0.347839896	0.188552055
FBgn0262964	CR43275	pseudogene	1462.962172	0.863075002	0.224595266	0.190070038
FBgn0050438	Ugt50B3	protein_coding	78.6622473	-0.832334359	0.271638539	0.191586539
FBgn0037265	spartin	protein_coding	45.82155001	-0.816899526	0.295653387	0.193096474
FBgn0039073	CG4408	protein_coding	1382.701112	-0.908869896	0.146972695	0.194598676
FBgn0267506	pre-rRNA:CR45846	rRNA	419.0332464	0.552304097	0.712085901	0.196100432
FBgn0050289	CG30289	protein_coding	414.2343315	-0.84361976	0.245952156	0.197600297
FBgn0262782	Mdh1	protein_coding	8661.200646	-0.924426602	0.112236879	0.199125252
FBgn0035171	CG12502	protein_coding	26.44171041	-0.736773776	0.388629664	0.200645287
FBgn0039108	CG10232	protein_coding	772.5038725	0.816504535	0.261929059	0.202177056
FBgn0037166	CG11426	protein_coding	69.61842	0.812145369	0.26302707	0.203712048
FBgn0053128	CG33128	protein_coding	2454.479935	0.879543703	0.168121443	0.205240577
FBgn0261053	Cad86C	protein_coding	83.23209382	-0.614718103	0.525845618	0.206774326
FBgn0063667	meep	protein_coding	44.52147036	-0.701010729	0.405774964	0.208303169
FBgn0051103	CG31103	protein_coding	38.77528215	0.74668361	0.341203431	0.20982832
FBgn0003382	sha	protein_coding	71.76433158	-0.60705074	0.526499183	0.211348432
FBgn0263999	CG43742	protein_coding	1271.614385	-0.901832197	0.130225732	0.212866425
FBgn0028396	TotA	protein_coding	37.59267096	-0.326171647	0.893544188	0.214376482
FBgn0030778	CG4678	protein_coding	32.34552253	-0.661123101	0.446537011	0.215882293
FBgn0037845	CG14694	protein_coding	39.96351722	0.64939089	0.456254068	0.217387662
FBgn0032638	SPH93	protein_coding	318.5193382	-0.632453129	0.469445597	0.218896411
FBgn0035379	spz5	protein_coding	90.09056119	-0.81491515	0.236072861	0.220397975
FBgn0035859	CG13678	protein_coding	379.7475733	0.760369389	0.305633425	0.221891597
FBgn0035806	PGRP-SD	protein_coding	329.2635509	0.695735397	0.385552072	0.223381282
FBgn0051269	CG31269	protein_coding	73.39723826	-0.76737252	0.293320861	0.22486612
FBgn0037069	Cpr78Cc	protein_coding	519.9221796	0.738825832	0.325591492	0.226350071
FBgn0263705	Myo10A	protein_coding	405.1519938	-0.815299432	0.226670788	0.227835815
FBgn0013680	mt:ND2	protein_coding	2501.820306	-0.69658842	0.365599238	0.229324996
FBgn0039297	CG11852	protein_coding	255.0883814	0.653241407	0.414529279	0.230811266
FBgn0001112	Gld	protein_coding	177.3714312	-0.822914116	0.211261109	0.232291054
FBgn0030832	CG10597	protein_coding	36.76070618	0.641483823	0.42598287	0.233765622
FBgn0287695	KFase	protein_coding	141.4951529	0.754388965	0.291212197	0.235233847
FBgn0040759	CG13177	protein_coding	18.06969653	-0.393922362	0.714680606	0.236697821
FBgn0015801	Reg-5	protein_coding	281.8888788	-0.849173603	0.175413302	0.238162672
FBgn0036620	CG4842	protein_coding	43.03041612	-0.430586211	0.653029798	0.239628537
FBgn0052195	CG32195	protein_coding	336.0401958	0.66565291	0.382833675	0.241087857
FBgn0265187	Fatp2	protein_coding	47.11259426	-0.664284705	0.382049819	0.242543447
FBgn0002570	Mal-A1	protein_coding	1972.994357	0.780914895	0.244674094	0.244003075
FBgn0039438	TwdlO	protein_coding	1932.252415	0.719446456	0.304768389	0.245472168
FBgn0051668	CG31668	protein_coding	41.82403733	0.670847858	0.350444002	0.246946089
FBgn0262815	CR43186	pseudogene	545.2744468	0.808853139	0.200390797	0.248421986
FBgn0039820	CG15554	protein_coding	64.33707492	0.695733168	0.318270027	0.24989179
FBgn0034928	CG13562	protein_coding	16.68801013	-0.421105179	0.604587531	0.251355144
FBgn0033942	Cpr51A	protein_coding	82.27506283	-0.462962236	0.559058425	0.252813112
FBgn0015032	Cyp4c3	protein_coding	109.8564115	0.772605708	0.235610535	0.254266612
FBgn0031530	Pgant2	protein_coding	255.2564401	-0.852592184	0.15175057	0.255716748
FBgn0034828	CG13545	protein_coding	227.9517919	0.718217549	0.28949898	0.257160868
FBgn0053105	p24-2	protein_coding	1092.091735	-0.764871768	0.241233857	0.258598635
FBgn0039272	CG11836	protein_coding	97.12772537	-0.724965802	0.282111579	0.260029403
FBgn0033518	Prx2540-2	protein_coding	1195.088778	0.800914249	0.202918685	0.261456882
FBgn0261560	Thor	protein_coding	1077.539504	0.56827552	0.436702193	0.262881855
FBgn0053494	CG33494	protein_coding	439.9841837	-0.689114228	0.31419014	0.26430034
FBgn0001089	Gal	protein_coding	391.5649265	0.723746096	0.27778934	0.265714844
FBgn0036836	CG11619	protein_coding	75.59216677	-0.587927248	0.412440009	0.267125173
FBgn0038826	Syp	protein_coding	740.4143154	-0.56711068	0.433234542	0.268528661
FBgn0030598	CG9503	protein_coding	74.19501767	-0.586184206	0.412529721	0.269927611
FBgn0035546	CG11345	protein_coding	39.72539115	0.419604267	0.568755968	0.271329846
FBgn0053110	CG33110	protein_coding	42.40551726	0.644331021	0.347871191	0.272726394
FBgn0030870	CG6398	protein_coding	285.450485	-0.800897166	0.194443791	0.274117064
FBgn0022359	Sodh-2	protein_coding	1810.374302	0.684679198	0.307207395	0.275502412
FBgn0040553	CG14374	protein_coding	59.65123167	0.487251005	0.48144901	0.276902562
FBgn0033732	CG13157	protein_coding	87.56462933	-0.437678847	0.527385961	0.278296649
FBgn0028949	CG15254	protein_coding	52.10246182	-0.610086304	0.358865736	0.279694918
FBgn0039719	CG15515	protein_coding	215.2020931	0.532907494	0.429225029	0.281087399
FBgn0259715	CG42369	protein_coding	339.5552776	-0.769893424	0.211077616	0.282474247
FBgn0053178	CG33178	protein_coding	108.0094084	0.680636004	0.292090196	0.283856178
FBgn0036717	CG13731	protein_coding	1103.852544	0.665239549	0.297888622	0.285247128
FBgn0053126	NLaz	protein_coding	13.31773145	0.316580797	0.602803752	0.286636464
FBgn0030575	CG5321	protein_coding	748.5596754	-0.625113843	0.330086031	0.288020216
FBgn0035112	CG13877	protein_coding	68.86161031	0.588120135	0.357537565	0.289405399
FBgn0014141	cher	protein_coding	3486.48875	-0.694783342	0.263916386	0.290786232
FBgn0053978	CG33978	protein_coding	542.4227002	-0.66465604	0.289785951	0.292160929
FBgn0262565	CR43105	pseudogene	388.7886723	-0.688931114	0.267698418	0.293531477
FBgn0036875	CG9449	protein_coding	443.8658297	0.535729332	0.39315589	0.294904476
FBgn0003257	r-l	protein_coding	3301.113419	0.726137709	0.231828256	0.296271275
FBgn0035678	CG10469	protein_coding	28.71398779	-0.440134317	0.473240211	0.297632516
FBgn0038247	Cad88C	protein_coding	38.05491033	-0.513336155	0.409771745	0.298989549
FBgn0030367	Cyp311a1	protein_coding	102.1463186	0.593479576	0.339573973	0.300344609
FBgn0032076	Argl	protein_coding	3505.670167	-0.809090425	0.157861195	0.301698862
FBgn0016926	Pino	protein_coding	3308.296865	0.730894678	0.221796692	0.303048615
FBgn0038878	CG3301	protein_coding	114.2778327	0.377860569	0.511820147	0.304393148
FBgn0033372	CG13742	protein_coding	64.07163322	-0.586164035	0.338774821	0.305734137
FBgn0053503	Cyp12d1-d	protein_coding	76.78783345	-0.330905176	0.544836375	0.307071791
FBgn0030543	CG11585	protein_coding	65.25194899	0.621444587	0.308038735	0.308403703
FBgn0029765	CG16756	protein_coding	119.0198848	-0.531865225	0.379885212	0.30973099
FBgn0036877	CG9452	protein_coding	33.433635	0.553611126	0.357965134	0.31105843
FBgn0037781	Fancl	protein_coding	72.67113432	0.541432384	0.365010815	0.312383691
FBgn0003386	Shaw	protein_coding	109.3969093	0.65236574	0.276039136	0.313704205
FBgn0037975	CG3397	protein_coding	240.599379	0.540685572	0.364351477	0.315019274
FBgn0039851	mey	protein_coding	125.9891469	-0.671059312	0.25905075	0.316332115
FBgn0031726	Cyp6a16	protein_coding	18.89386562	0.369532013	0.496310018	0.317639263
FBgn0029662	CG12206	protein_coding	68.87350175	-0.611584574	0.304128611	0.318943265
FBgn0034440	CG10073	protein_coding	792.4674055	0.52355145	0.372407914	0.320242312
FBgn0033789	CG13324	protein_coding	642.8669278	0.645578567	0.276560569	0.321536406
FBgn0053301	CG33301	protein_coding	2449.533898	0.674198748	0.253958425	0.322825267
FBgn0052376	CG32376	protein_coding	37.68179062	-0.271777853	0.558795473	0.324116204
FBgn0042105	CG18748	protein_coding	49.13700699	0.547065362	0.344099067	0.325406327
FBgn0033980	Cyp6a20	protein_coding	49.51339885	-0.543451769	0.343873501	0.326694931
FBgn0031522	CG3285	protein_coding	157.5561839	0.731666213	0.202079196	0.327977919
FBgn0023526	CG2865	protein_coding	88.52887352	-0.584972558	0.312439834	0.32925543
FBgn0261989	CG42807	protein_coding	123.7049243	-0.654545541	0.259631423	0.330528127
FBgn0053012	CG33012	protein_coding	65.09990131	0.580192882	0.314668307	0.331796527
FBgn0265081	asRNA:CR44192	ncRNA	35.84852533	0.465001184	0.39934001	0.33306137
FBgn0034500	CG11200	protein_coding	562.5754529	-0.7149295	0.212573128	0.334321165
FBgn0026718	Agpat2	protein_coding	3386.019454	0.625786377	0.273285771	0.335585278
FBgn0039609	Nepl17	protein_coding	421.5256057	-0.591773519	0.2976131	0.336844694
FBgn0020640	Lcp65Ae	protein_coding	529.6746489	0.44771576	0.401146284	0.338100362
FBgn0039769	CG15534	protein_coding	1141.352524	0.441830233	0.395401796	0.339361993
FBgn0038986	sit	protein_coding	236.5162861	0.570394142	0.304292349	0.340618227
FBgn0035638	Tektin-C	protein_coding	182.0003845	0.730435726	0.190699793	0.341869596
FBgn0034199	Gbp1	protein_coding	30.96625197	0.344526668	0.46269067	0.343116561
FBgn0037217	CG14636	protein_coding	35.33608704	-0.281834322	0.505296812	0.344359619
FBgn0038422	CG14880	protein_coding	19.3105619	-0.27853075	0.506726956	0.345598132
FBgn0036887	CG9231	protein_coding	676.1421335	0.588737394	0.285964412	0.346835755
FBgn0039441	TwdlN	protein_coding	171.0724896	0.289722506	0.493281077	0.348068627
FBgn0032934	CG8679	protein_coding	70.85705926	-0.384825433	0.42614851	0.349297353
FBgn0038803	CG5191	protein_coding	74.9963788	0.687685708	0.216191262	0.350521176
FBgn0039684	Obp99d	protein_coding	32.86367994	0.374257401	0.431212534	0.351741739
FBgn0035199	tfc	protein_coding	142.1816936	-0.610760008	0.268170189	0.352957243
FBgn0030239	Pgls	protein_coding	1026.38287	-0.76168498	0.163961327	0.354168209
FBgn0028542	NimB4	protein_coding	117.0447948	-0.320346606	0.465745399	0.355375763
FBgn0032811	Pmvk	protein_coding	87.87921494	-0.625980372	0.255652461	0.356579314
FBgn0033112	Spn42Db	protein_coding	84.74597048	-0.391582411	0.412427521	0.357781291
FBgn0039817	CG15553	protein_coding	143.4237952	0.254649584	0.504073604	0.358979203
FBgn0035848	Uxs	protein_coding	142.5620251	-0.688034936	0.210715578	0.36017263
FBgn0038731	Acsx1R	protein_coding	545.8112259	-0.540059348	0.308331111	0.361364171
FBgn0038431	CG10405	protein_coding	90.66882156	0.598770047	0.264659076	0.362557268
FBgn0038463	CG3534	protein_coding	1821.927705	-0.777207066	0.146783231	0.363745888
FBgn0267385	PyK	protein_coding	13970.24052	-0.831430053	0.110927626	0.364930056
FBgn0032729	L2HGDH	protein_coding	2211.609834	-0.747237995	0.165500259	0.366111299
FBgn0011722	Tig	protein_coding	26970.43728	-0.690909535	0.199485872	0.367293258
FBgn0042101	CG18744	protein_coding	24.33034286	-0.360816674	0.411635427	0.36847118
FBgn0085334	CG34305	protein_coding	227.9364477	0.505232623	0.316672085	0.369646604
FBgn0032910	CG9265	protein_coding	167.491316	0.688537009	0.198595266	0.370818636
FBgn0037518	CG2641	protein_coding	110.5601346	-0.663408021	0.21399844	0.371986953
FBgn0036381	CG8745	protein_coding	5041.690374	0.368649467	0.400175036	0.373151635
FBgn0267505	pre-rRNA:CR45845	rRNA	8014.404723	-0.345493111	0.412549763	0.37431362
FBgn0046875	Obp83g	protein_coding	256.2148321	0.626288263	0.233476198	0.375474104
FBgn0039671	CG11470	protein_coding	358.4036146	0.562647267	0.271226371	0.376632521
FBgn0043792	CG30427	protein_coding	112.5933557	-0.487272663	0.317485616	0.377786788
FBgn0020642	Lcp65Ac	protein_coding	318.1609353	0.474856145	0.323038355	0.378938707
FBgn0038414	CG6901	protein_coding	73.3881944	0.540406101	0.281350809	0.380087663
FBgn0051028	CG31028	protein_coding	67.50442838	-0.361672251	0.388939061	0.381233608
FBgn0000723	FER	protein_coding	236.5025423	-0.410909382	0.356385899	0.382377376
FBgn0063491	GstE9	protein_coding	3199.771551	0.642111697	0.214790079	0.383519236
FBgn0051793	CG31793	protein_coding	2794.467592	0.571874688	0.255788445	0.384658018
FBgn0029123	SoxN	protein_coding	65.23834967	-0.563909254	0.258531739	0.385794786
FBgn0038652	CG7720	protein_coding	394.2227536	0.364703585	0.376040332	0.386927529
FBgn0038680	Cyp12a5	protein_coding	188.3710036	0.53494751	0.271519654	0.388060125
FBgn0031068	Alr	protein_coding	480.931171	0.474405236	0.305168379	0.389189953
FBgn0037722	CG8319	protein_coding	49.2618923	-0.384168021	0.356355056	0.390316346
FBgn0051414	Gba1b	protein_coding	294.5511769	-0.600379611	0.229588162	0.39144047
FBgn0036678	CG11905	protein_coding	739.9592539	-0.474445235	0.301504659	0.392560592
FBgn0030590	CG9518	protein_coding	14.07909312	-0.234096321	0.439374478	0.393676315
FBgn0085224	CG34195	protein_coding	79.24270213	-0.466515241	0.305704494	0.394787985
FBgn0002578	Kaz-m1	protein_coding	449.0190692	0.584141605	0.236680921	0.395897312
FBgn0031528	CG15412	protein_coding	23.20931577	0.315861357	0.388430231	0.397003003
FBgn0037490	CG10053	protein_coding	67.64094209	0.567250763	0.242095323	0.398108608
FBgn0261575	tobi	protein_coding	609.3401018	0.529314042	0.262823727	0.399210431
FBgn0267408	AOX1	protein_coding	9974.293564	0.633849218	0.20402664	0.400308549
FBgn0000317	ck	protein_coding	789.041899	-0.714506311	0.158544344	0.401403341
FBgn0031995	CG8475	protein_coding	826.2019316	-0.798994152	0.111478876	0.40249425
FBgn0027570	Nep2	protein_coding	744.7640727	-0.686984509	0.173564294	0.403580996
FBgn0259998	CG17571	protein_coding	477.9855609	0.327220085	0.371680887	0.404664546
FBgn0015229	glec	protein_coding	83.98126813	-0.429145853	0.313623135	0.405745414
FBgn0032785	CG10026	protein_coding	261.3270865	-0.525218672	0.260740071	0.406822228
FBgn0016715	Reg-2	protein_coding	1469.232417	-0.650641686	0.191023407	0.407896065
FBgn0039670	CG7567	protein_coding	1191.961418	0.540591549	0.250915602	0.408966081
FBgn0031737	obst-E	protein_coding	280.1459507	0.259183846	0.403102459	0.410032977
FBgn0084017	CR41454	pseudogene	113.7323629	0.417519121	0.316689306	0.411096012
FBgn0036382	CG13737	protein_coding	33.93203784	-0.330675891	0.3638236	0.412155055
FBgn0260642	Antp	protein_coding	235.4202847	-0.634004212	0.198236568	0.413210981
FBgn0030640	CG6294	protein_coding	110.4584169	0.241719127	0.410615797	0.414262961
FBgn0033821	CG10799	protein_coding	219.9557426	0.452698588	0.295120075	0.41531202
FBgn0260228	CG42502	protein_coding	52.38641656	-0.377683535	0.335509884	0.416357159
FBgn0011555	thetaTry	protein_coding	441.6959014	0.537905448	0.248798876	0.417398685
FBgn0284408	trol	protein_coding	24275.31962	-0.547188717	0.243052312	0.418437049
FBgn0030576	CG15890	protein_coding	76.103174	-0.413814734	0.314083533	0.419471947
FBgn0034441	CG10081	protein_coding	457.6061886	-0.27460356	0.388495442	0.420503075
FBgn0027073	Ugt49B1	protein_coding	6793.434357	0.593422127	0.217571805	0.421530537
FBgn0003016	osp	protein_coding	282.0712886	-0.499413509	0.266499599	0.422555406
FBgn0033153	Gadd45	protein_coding	384.7719876	0.442984804	0.295339417	0.423577417
FBgn0035667	Jon65Ai	protein_coding	2395.609446	0.608688413	0.206905602	0.424596277
FBgn0261681	CG42728	protein_coding	76.15402816	0.541499124	0.241142879	0.42561259
FBgn0038846	CG5697	protein_coding	84.95110171	0.562553441	0.230031987	0.426625171
FBgn0039205	CG13623	protein_coding	134.3412221	0.42738083	0.298348965	0.427636099
FBgn0034475	Obp56h	protein_coding	60.98437913	0.373910525	0.324538933	0.428644433
FBgn0004554	Edg91	protein_coding	23.94051937	0.249194092	0.388870286	0.429649226
FBgn0036229	CG7248	protein_coding	24.49476721	0.280877967	0.370460259	0.430651493
FBgn0040064	yip2	protein_coding	3956.290237	-0.613474528	0.199084696	0.431650115
FBgn0040723	CG5011	protein_coding	59.17563524	0.467788895	0.274034457	0.432645142
FBgn0031689	Cyp28d1	protein_coding	1145.190461	-0.411826116	0.302151264	0.433637019
FBgn0058198	CG40198	protein_coding	450.3852757	0.499459677	0.255386876	0.43462671
FBgn0066304	Rpp20	protein_coding	241.1971755	-0.509353944	0.248570541	0.435614255
FBgn0020506	Amyrel	protein_coding	314.2191249	-0.314938392	0.346887815	0.436598308
FBgn0038056	CG5961	protein_coding	304.0336118	0.58696844	0.208571184	0.437579337
FBgn0032601	yellow-b	protein_coding	74.88360696	0.45599748	0.273027341	0.438558034
FBgn0030816	CG16700	protein_coding	144.6773776	0.392195005	0.30440302	0.439533602
FBgn0039807	CG15546	protein_coding	34.34517003	0.323482948	0.337676453	0.4405063
FBgn0034030	CG8192	protein_coding	15.6355989	-0.243265263	0.377172739	0.441475764
FBgn0039641	CG14511	protein_coding	78.40170691	-0.452939913	0.272594474	0.442441786
FBgn0041579	AttC	protein_coding	45.1890061	-0.204650089	0.395431463	0.443404761
FBgn0032801	CG10165	protein_coding	476.484185	0.589268643	0.203614496	0.444364829
FBgn0067102	GlcT	protein_coding	138.6153331	0.536665909	0.229286917	0.445321787
FBgn0000568	Eip75B	protein_coding	370.7918383	-0.44711358	0.273153413	0.446275629
FBgn0051343	CG31343	protein_coding	2270.145037	0.562505772	0.216043455	0.447226151
FBgn0050011	gem	protein_coding	380.579646	0.233046735	0.378242935	0.448173525
FBgn0037890	CG17734	protein_coding	4299.649305	0.612605784	0.190972092	0.449117607
FBgn0051437	CG31437	protein_coding	189.1214603	-0.280926935	0.354132705	0.450058514
FBgn0003366	sev	protein_coding	96.80444761	-0.288511117	0.349441991	0.450996581
FBgn0037204	CG11131	protein_coding	832.1784804	0.541180768	0.225197787	0.451931446
FBgn0036767	CG16775	protein_coding	50.39616298	0.286380235	0.349691432	0.452863299
FBgn0038321	Nagk	protein_coding	225.1722306	0.308427072	0.336013744	0.453793369
FBgn0030013	GIIIspla2	protein_coding	391.7909452	0.512870457	0.235907262	0.454720731
FBgn0026190	PH4alphaMP	protein_coding	282.867794	0.539965984	0.222471954	0.455645074
FBgn0052082	IRSp53	protein_coding	296.3294049	-0.618850473	0.183311647	0.456567104
FBgn0032414	CG17211	protein_coding	54.67550394	-0.372218563	0.301891655	0.457485925
FBgn0039069	CG6763	protein_coding	119.0844396	-0.345707401	0.314329495	0.458401699
FBgn0003162	Pu	protein_coding	2829.653324	0.685061953	0.150773394	0.459314851
FBgn0032422	atilla	protein_coding	111.0039367	0.427788499	0.273145395	0.460225295
FBgn0034426	AANATL5	protein_coding	100.4575332	-0.563829074	0.207798914	0.461132889
FBgn0032684	Ugt301D1	protein_coding	128.1556922	-0.26272732	0.349915779	0.462037938
FBgn0022800	Cad96Ca	protein_coding	146.1463074	-0.596212062	0.189611683	0.462941504
FBgn0036225	CG5883	protein_coding	147.5655815	0.468042138	0.249602897	0.463842063
FBgn0033033	scaf	protein_coding	1175.301567	-0.265006797	0.344658032	0.464739604
FBgn0265089	eIF4E3	protein_coding	104.6327327	0.514339444	0.226675117	0.465634751
FBgn0050035	Tret1-1	protein_coding	9003.46314	0.732807297	0.12403246	0.466527615
FBgn0034312	CG10916	protein_coding	386.7960196	-0.571919974	0.198643134	0.467417464
FBgn0054038	CG34038	protein_coding	36.70942105	-0.334448933	0.308818357	0.468304269
FBgn0032538	Vajk2	protein_coding	8364.396086	0.390156022	0.281641792	0.469188711
FBgn0050052	Obp49a	protein_coding	45.0923857	0.28188849	0.330792122	0.470070491
FBgn0086687	Desat1	protein_coding	35180.45543	0.624838458	0.172614303	0.470949424
FBgn0287186	scro	protein_coding	17.94678439	-0.218440453	0.357034614	0.471826346
FBgn0030102	SmydA-9	protein_coding	128.0510476	0.43071791	0.259623443	0.472700513
FBgn0028936	NimB5	protein_coding	397.2894426	-0.381091953	0.281706036	0.473571972
FBgn0053460	CG33460	protein_coding	107.4858596	-0.306710906	0.314489724	0.474440926
FBgn0031002	CG14196	protein_coding	1397.154588	0.667490903	0.150745162	0.475307016
FBgn0283427	FASN1	protein_coding	137802.3004	0.705652072	0.133426801	0.476170197
FBgn0035431	CG14968	protein_coding	139.8089401	0.395631276	0.271434269	0.47703165
FBgn0052248	CG32248	protein_coding	42.29750025	0.237262593	0.340938799	0.477890793
FBgn0035968	Slc45-1	protein_coding	420.6666121	0.341713076	0.29403642	0.478747137
FBgn0038928	Fadd	protein_coding	54.90522961	0.418389332	0.259216906	0.479600875
FBgn0030137	CG15317	protein_coding	86.99823028	0.293370377	0.312836643	0.480452551
FBgn0010043	GstD7	protein_coding	9109.866694	0.586061734	0.183201499	0.481301414
FBgn0034920	CG5597	protein_coding	219.3298906	0.506435731	0.218372996	0.482147481
FBgn0050046	CG30046	protein_coding	366.2781349	0.588719257	0.181772316	0.482990852
FBgn0028872	CG18095	protein_coding	76.63666736	-0.536054349	0.204611227	0.483831664
FBgn0033782	sug	protein_coding	520.489115	0.373331843	0.275894131	0.484669881
FBgn0034137	CG4945	protein_coding	58.37926869	0.354004922	0.283387397	0.485505724
FBgn0036607	CG13059	protein_coding	59.53921528	0.323387496	0.295152012	0.486339422
FBgn0085244	CG34215	protein_coding	701.7462074	-0.281248384	0.313322517	0.487170437
FBgn0267661	asRNA:CR45999	ncRNA	15.98359242	0.221021501	0.338473587	0.487999062
FBgn0040359	CG11380	protein_coding	25.975555	-0.20145187	0.344904279	0.488825589
FBgn0033464	CG1441	protein_coding	37.81694071	0.204028293	0.343653354	0.489649439
FBgn0035022	CG11413	protein_coding	29.986011	0.196433079	0.34599733	0.490470862
FBgn0052816	CG32816	protein_coding	34.03775615	-0.215516268	0.335805707	0.491290184
FBgn0037661	Ada	protein_coding	74.39852139	0.376758447	0.266764021	0.492106833
FBgn0000078	Amy-d	protein_coding	148.8989867	-0.353420398	0.27639124	0.492920942
FBgn0052284	CG32284	protein_coding	115.8014361	0.41403392	0.249781636	0.493732669
FBgn0038151	yellow-e2	protein_coding	79.94205819	0.283546405	0.304838419	0.494541932
FBgn0036228	obst-G	protein_coding	61.5200367	0.284332516	0.303839743	0.495348773
FBgn0036529	Pgant8	protein_coding	58.57472523	-0.329363303	0.283456892	0.496153413
FBgn0029898	CG14439	protein_coding	156.7848203	0.465895761	0.22563202	0.496955494
FBgn0010383	Cyp18a1	protein_coding	18.53560446	-0.202149771	0.336805561	0.497755046
FBgn0261555	CG42673	protein_coding	487.0213811	0.505687973	0.208465228	0.498552105
FBgn0052302	CG32302	protein_coding	481.3316622	0.44479017	0.233637775	0.499346792
FBgn0037852	Tpc1	protein_coding	468.1532468	-0.481918174	0.217869241	0.50013898
FBgn0030777	CG9672	protein_coding	416.7508219	0.320782415	0.285628884	0.500928622
FBgn0085412	kmr	protein_coding	158.1091803	-0.252593839	0.313188993	0.501716046
FBgn0050147	Hil	protein_coding	132.4666768	-0.205672732	0.332677399	0.502500992
FBgn0036959	CG6951	protein_coding	51.11074445	-0.274269252	0.303403914	0.503283583
FBgn0034290	CG5773	protein_coding	1611.340587	0.401165267	0.25031292	0.504063688
FBgn0085296	CG34267	protein_coding	15.66531866	0.196155564	0.3347303	0.504841634
FBgn0036939	CG7365	protein_coding	32.70372405	0.278013157	0.299856617	0.505617324
FBgn0250732	gfzf	protein_coding	350.3758665	-0.318642982	0.28159184	0.506390957
FBgn0038083	Ugt37A3	protein_coding	3102.851851	0.189086438	0.334949319	0.507162179
FBgn0035077	CG9083	protein_coding	218.493616	-0.171046249	0.341650417	0.507931136
FBgn0052163	CG32163	protein_coding	73.4247695	-0.356450355	0.265075371	0.508697707
FBgn0053087	LRP1	protein_coding	1366.310957	-0.289872597	0.289371087	0.509462698
FBgn0004427	LysD	protein_coding	8273.102649	0.505948374	0.201090401	0.510225363
FBgn0085377	CG34348	protein_coding	518.4309662	-0.351120752	0.263836046	0.510985704
FBgn0038020	GstD9	protein_coding	380.1770488	0.507888687	0.199619973	0.51174383
FBgn0265146	CG44215	protein_coding	16.9194601	0.193914414	0.326917043	0.51249959
FBgn0261649	tinc	protein_coding	92.01192845	-0.281965516	0.291032741	0.513253025
FBgn0040817	CG14132	protein_coding	214.0517362	0.303160068	0.28178743	0.514004271
FBgn0035157	CG13894	protein_coding	15.05651758	0.209250765	0.319589756	0.514753209
FBgn0262983	CG43291	protein_coding	309.7459712	-0.499578752	0.201796822	0.515499971
FBgn0036663	CG9674	protein_coding	2078.208925	0.458343309	0.218166912	0.516244491
FBgn0030914	CG6106	protein_coding	54.77392279	0.318592663	0.27401274	0.516986808
FBgn0016013	Faa	protein_coding	372.9396946	0.298934381	0.281060777	0.517727032
FBgn0033132	Tsp42Ej	protein_coding	24.5856366	0.24847988	0.299642666	0.518465331
FBgn0010040	GstD4	protein_coding	314.0408149	0.525156022	0.189093423	0.519201427
FBgn0029766	CG15784	protein_coding	2402.654275	0.248200921	0.298818088	0.519935372
FBgn0034389	Mctp	protein_coding	100.6996102	-0.369538091	0.248478536	0.520667592
FBgn0039312	CG10514	protein_coding	617.7446705	0.465869648	0.210479153	0.521397566
FBgn0020416	Idgf1	protein_coding	1403.212756	0.480478173	0.204685006	0.522125305
FBgn0050495	CG30495	protein_coding	73.79011091	0.272002502	0.285251728	0.522851144
FBgn0038261	CG14856	protein_coding	93.32267909	-0.380772018	0.24231564	0.523574835
FBgn0032681	CG10283	protein_coding	66.6974872	-0.189854777	0.315659916	0.524296564
FBgn0039635	Pdhb	protein_coding	13013.93815	0.528510635	0.183642342	0.525016106
FBgn0037819	Phyhd1	protein_coding	586.6375656	-0.342820776	0.255380825	0.525733584
FBgn0266490	CG45089	protein_coding	233.3187592	0.378338698	0.241302821	0.526448939
FBgn0036106	CG6409	protein_coding	390.846775	-0.462058897	0.208687897	0.527162148
FBgn0036294	CG10654	protein_coding	38.67103917	0.243281998	0.29299325	0.527873298
FBgn0030539	CG1368	protein_coding	4367.305606	0.329397636	0.259506594	0.52858232
FBgn0036289	CG10657	protein_coding	44.89905195	-0.213620424	0.304135952	0.529289225
FBgn0039531	CG5611	protein_coding	133.7126656	0.451838878	0.211904102	0.529994017
FBgn0030763	CG9782	protein_coding	112.9404491	0.210512052	0.30504646	0.530696707
FBgn0034198	CG11400	protein_coding	236.8838864	-0.340422123	0.254618661	0.531397327
FBgn0038603	PKD	protein_coding	755.8941151	-0.362880338	0.245890525	0.532095849
FBgn0027934	alpha-Est4aPsi	pseudogene	59.03270318	-0.312336417	0.265112676	0.532792328
FBgn0032824	CG13962	protein_coding	1445.680575	-0.341870812	0.25367819	0.533486726
FBgn0034880	ItgaPS5	protein_coding	11.99804033	-0.185879442	0.313465611	0.5341791
FBgn0020645	Lcp65Aa	protein_coding	144.8816671	0.355360456	0.247503655	0.534869551
FBgn0036837	CG18135	protein_coding	5951.260307	-0.339147338	0.253178922	0.535558051
FBgn0030027	CG1632	protein_coding	151.2849299	-0.4428886	0.213229574	0.536244545
FBgn0033948	CG12863	protein_coding	65.23881522	0.330822948	0.256043101	0.536929008
FBgn0032639	CG18563	protein_coding	117.6360901	-0.190600102	0.309590432	0.537611452
FBgn0051148	Gba1a	protein_coding	183.1648382	-0.289509834	0.271340464	0.538291945
FBgn0034530	Rcd6	protein_coding	84.85441313	-0.334577484	0.25328136	0.538970585
FBgn0035101	p130CAS	protein_coding	221.921037	0.268284926	0.278395688	0.539647236
FBgn0036638	CG13033	protein_coding	124.6283456	0.302079184	0.264918467	0.540321998
FBgn0043575	PGRP-SC2	protein_coding	56.74415437	-0.213919889	0.297960208	0.540994835
FBgn0041160	comm2	protein_coding	55.95692265	-0.270212581	0.276093102	0.541665779
FBgn0030051	spirit	protein_coding	816.5926534	-0.599386165	0.150059129	0.542335202
FBgn0031484	CG3165	protein_coding	407.458562	0.43077662	0.213041716	0.543002692
FBgn0003388	shd	protein_coding	228.0286471	0.378723474	0.232345259	0.543668256
FBgn0031011	CG8034	protein_coding	682.9340435	0.483028451	0.193300027	0.544331877
FBgn0034996	CG13575	protein_coding	16.61300083	0.172072133	0.309534091	0.544993559
FBgn0259167	CG42272	protein_coding	29.4984015	-0.239372294	0.284369282	0.545653307
FBgn0051410	Npc2e	protein_coding	63.20123715	-0.260676388	0.27637698	0.546311133
FBgn0037996	CG4830	protein_coding	1612.457764	0.467014195	0.199176186	0.546967056
FBgn0004425	LysB	protein_coding	4217.101549	0.371294957	0.234482903	0.547621154
FBgn0085313	CG34284	protein_coding	141.3332317	0.378578097	0.231511669	0.548273397
FBgn0032803	CG13082	protein_coding	133.9636954	-0.491432648	0.189296864	0.548923786
FBgn0001124	Got1	protein_coding	3178.907336	-0.567517797	0.160940417	0.549572298
FBgn0033110	CG9447	protein_coding	31.73777559	0.204484903	0.295302616	0.550219037
FBgn0039777	Jon99Fii	protein_coding	14300.19079	0.412919348	0.217877146	0.550863917
FBgn0038079	NijC	protein_coding	22.99170792	0.196711403	0.297863193	0.55150697
FBgn0031501	CG17261	protein_coding	85.20266592	0.184845742	0.302042155	0.5521482
FBgn0036993	CG5910	protein_coding	129.2486403	0.386776127	0.226969811	0.55278763
FBgn0037552	CG7800	protein_coding	518.1889223	-0.496534216	0.186213193	0.55342525
FBgn0036518	RhoGAP71E	protein_coding	162.7643849	-0.335587683	0.245647957	0.554061056
FBgn0260753	Pdfr	protein_coding	51.27140075	-0.214810737	0.289949756	0.554695089
FBgn0031119	CG1812	protein_coding	101.5434264	-0.217376391	0.288603807	0.555327361
FBgn0034429	AANATL4	protein_coding	301.0938759	-0.584157626	0.152881678	0.555957945
FBgn0283741	prage	protein_coding	118.2128386	-0.405977554	0.217853466	0.556586823
FBgn0037889	scpr-A	protein_coding	6.66931102	0.160183309	0.307245592	0.557214001
FBgn0085345	CG34316	protein_coding	405.4048347	-0.310639626	0.251968352	0.557839428
FBgn0003447	sn	protein_coding	203.8546458	-0.218180583	0.284913477	0.558463187
FBgn0040096	lectin-33A	protein_coding	9.544409845	0.170318043	0.302308077	0.559085183
FBgn0001285	Jon44E	protein_coding	1727.692451	0.323009339	0.246313489	0.559705468
FBgn0027657	glob1	protein_coding	12540.48997	0.318386967	0.247642665	0.560324049
FBgn0031483	CG9641	protein_coding	104.2247975	0.211618363	0.286248014	0.560940905
FBgn0037807	CG6293	protein_coding	177.5278984	0.558912398	0.159328091	0.561556197
FBgn0041723	rho-5	protein_coding	16.99962964	0.180591536	0.29597653	0.562169758
FBgn0053558	mim	protein_coding	262.7775995	-0.299716221	0.252731155	0.562781621
FBgn0039290	CG13654	protein_coding	286.2085092	-0.274657256	0.26150466	0.5633918
FBgn0031881	MME1	protein_coding	652.4545203	0.369625222	0.227180179	0.56400028
FBgn0035176	mat	protein_coding	152.6284849	0.324736953	0.242680356	0.564607147
FBgn0038679	CG6040	protein_coding	315.961939	-0.184878556	0.292887945	0.565212322
FBgn0265595	CG44422	protein_coding	26.44116721	-0.211145116	0.283449491	0.565815807
FBgn0017448	CG2187	protein_coding	182.5648121	0.37733438	0.222577041	0.566417773
FBgn0039927	CG11155	protein_coding	228.8762388	-0.277281766	0.258292326	0.567018068
FBgn0033915	Snrk	protein_coding	1293.625361	0.524784524	0.169743821	0.56761671
FBgn0026570	CG5704	protein_coding	232.6498334	-0.327252561	0.23994583	0.568213734
FBgn0036374	Spt20	protein_coding	141.6483272	-0.311328974	0.245135049	0.568809163
FBgn0004852	Ac76E	protein_coding	627.1026667	-0.310034518	0.245437647	0.569402962
FBgn0034143	CG8303	protein_coding	204.1151187	-0.373897802	0.222463156	0.569995153
FBgn0037563	CG11672	protein_coding	232.3035812	0.405930359	0.210518886	0.570585785
FBgn0036942	CG7328	protein_coding	200.1604906	-0.342470138	0.232985365	0.571174791
FBgn0038484	CG5246	protein_coding	116.3816624	0.230244059	0.272335245	0.571762219
FBgn0067779	dbr	protein_coding	220.4817803	-0.279519457	0.254891884	0.572348031
FBgn0039840	pHCl-2	protein_coding	50.87473879	0.228525723	0.272252046	0.572932305
FBgn0260450	CalpC	protein_coding	147.757034	-0.566626619	0.152576672	0.573515041
FBgn0033115	Spn42De	protein_coding	78.57511629	-0.272543253	0.255377209	0.574096259
FBgn0028516	ZnT35C	protein_coding	130.8795205	0.421880886	0.2027854	0.574675908
FBgn0086359	Invadolysin	protein_coding	207.9091254	-0.211063148	0.276363507	0.57525401
FBgn0032770	CG13086	protein_coding	201.9439657	0.243249998	0.26474955	0.575830567
FBgn0033668	exp	protein_coding	206.8466238	-0.418405207	0.203399943	0.576405563
FBgn0010435	emp	protein_coding	260.8538435	-0.563052913	0.152759053	0.576979004
FBgn0003187	qua	protein_coding	48.30414195	-0.185959867	0.284376825	0.577550905
FBgn0032713	Ugt36D1	protein_coding	1668.549596	0.208711225	0.276411352	0.578121257
FBgn0029524	CG3176	protein_coding	21.33969495	-0.18317363	0.285116005	0.578690082
FBgn0035151	CG17129	protein_coding	19.1457764	0.161291416	0.291821865	0.579257448
FBgn0039180	CG5715	protein_coding	55.84469204	-0.250825097	0.260176188	0.579823328
FBgn0033216	CG1946	protein_coding	24.18575595	0.16192049	0.290612869	0.580387717
FBgn0036934	sNPF-R	protein_coding	24.03786071	0.191192766	0.279257695	0.580950688
FBgn0031089	aspr	protein_coding	128.0320501	0.332976948	0.230280152	0.581512145
FBgn0051038	CG31038	protein_coding	174.1435292	-0.392866445	0.20953962	0.582072101
FBgn0031957	TwdlE	protein_coding	28.72449696	-0.144958923	0.29493238	0.582630566
FBgn0034999	Fatp3	protein_coding	388.6524794	0.346655072	0.225354145	0.583187535
FBgn0051044	lncRNA:CR31044	ncRNA	18.42359441	0.173900297	0.284180236	0.583743074
FBgn0085790	CR41507	pseudogene	15.10605498	-0.153438981	0.291195155	0.58429713
FBgn0285926	Imp	protein_coding	903.9352421	-0.282577052	0.246764794	0.584849707
FBgn0050471	CG30471	protein_coding	7.896770675	-0.15107357	0.291730961	0.585400831
FBgn0050440	CG30440	protein_coding	177.0687427	-0.355703006	0.22112324	0.585950516
FBgn0031258	CG4297	protein_coding	174.24688	-0.335990122	0.227803338	0.586498747
FBgn0033788	CG13323	protein_coding	1142.721849	0.386874932	0.209971125	0.587045562
FBgn0259714	DIP-epsilon	protein_coding	208.7389681	0.181006528	0.280363238	0.587590934
FBgn0031630	CG15629	protein_coding	93.07954825	-0.391534549	0.208179413	0.588134874
FBgn0034382	CG18609	protein_coding	26.92440963	0.166122413	0.285156404	0.588677386
FBgn0033836	CG18278	protein_coding	185.6056847	0.370291153	0.215108601	0.589218487
FBgn0259164	CG42269	protein_coding	6.149323896	0.149457782	0.290466419	0.589758166
FBgn0043364	cbt	protein_coding	990.0533577	0.228119548	0.263101784	0.590296463
FBgn0034638	CG10433	protein_coding	1280.120278	0.402653366	0.20352569	0.590833352
FBgn0262889	CG43244	protein_coding	4.391275844	-0.14566004	0.290748449	0.591368855
FBgn0250833	CG34461	protein_coding	5.861549231	-0.144531647	0.29089197	0.591902968
FBgn0036940	obst-J	protein_coding	365.5600929	0.27574997	0.246159308	0.592435691
FBgn0038942	CG13862	protein_coding	46.33562072	0.242002418	0.257527171	0.592967028
FBgn0263659	lncRNA:CR43650	ncRNA	40.00561227	-0.185790913	0.276581941	0.593496978
FBgn0034664	CG4377	protein_coding	222.1236365	0.25501477	0.253021652	0.594025548
FBgn0031865	Nha1	protein_coding	385.3185277	0.294063159	0.239658825	0.594552749
FBgn0014031	Agxt	protein_coding	4281.834494	0.323705076	0.228943279	0.595078633
FBgn0085432	pan	protein_coding	272.2323783	-0.21214625	0.266502642	0.595603164
FBgn0034443	cer	protein_coding	116.7473695	0.295812873	0.237719206	0.596126371
FBgn0038682	CG5835	protein_coding	236.6628665	0.31358327	0.231706116	0.596648223
FBgn0011676	Nos	protein_coding	10.90965226	0.163093857	0.282373653	0.597168732
FBgn0260745	mfas	protein_coding	2207.851436	-0.529177967	0.158735823	0.597687908
FBgn0037549	CG7878	protein_coding	375.2874855	0.45198453	0.184342753	0.598205784
FBgn0030615	Cyp4s3	protein_coding	1748.298222	-0.359879364	0.214463286	0.598722398
FBgn0038643	CG14300	protein_coding	595.3153449	0.280650916	0.240841547	0.599237692
FBgn0025628	CG4199	protein_coding	670.8478614	0.451429778	0.183184368	0.599751705
FBgn0034783	CG9825	protein_coding	70.41009919	-0.169641517	0.277239814	0.6002644
FBgn0031879	uif	protein_coding	1838.710986	-0.197401791	0.2678858	0.600775784
FBgn0039381	SppL	protein_coding	174.8611899	-0.271164157	0.243108457	0.601285867
FBgn0050049	CG30049	protein_coding	141.9230997	0.294712915	0.235013292	0.601794662
FBgn0032685	CG10211	protein_coding	498.9227427	-0.151878127	0.282184476	0.602302181
FBgn0004654	Pgd	protein_coding	10534.35267	-0.466339739	0.177487102	0.602808411
FBgn0011283	Obp28a	protein_coding	72.44122343	0.22542879	0.257383625	0.603313363
FBgn0015001	iotaTry	protein_coding	149.8606828	0.30145523	0.231990137	0.603817039
FBgn0023215	Mnt	protein_coding	218.2079873	-0.199589918	0.265784324	0.604319434
FBgn0032085	CG9555	protein_coding	277.6932574	0.405585024	0.196849047	0.604820597
FBgn0034804	CG3831	protein_coding	191.4340709	0.223462788	0.256833299	0.605320509
FBgn0053302	Cpr31A	protein_coding	311.6069262	0.358154542	0.212178889	0.605819161
FBgn0039099	GILT2	protein_coding	62.35777282	0.198871096	0.264588306	0.606316565
FBgn0038719	CG16727	protein_coding	232.1812867	-0.405291575	0.196282508	0.606812722
FBgn0035173	CG13907	protein_coding	256.9640081	-0.347725546	0.214944809	0.60730765
FBgn0034617	Panx	protein_coding	58.02726612	-0.295343634	0.232145765	0.607801334
FBgn0033590	CG13217	protein_coding	39.46458417	0.225995895	0.254666656	0.608293793
FBgn0033729	Cpr49Af	protein_coding	23.41290765	0.154968493	0.277895928	0.608785022
FBgn0085453	Mthfs	protein_coding	453.9000622	0.545126078	0.149538324	0.609275021
FBgn0034288	CG5084	protein_coding	1263.96783	0.318693081	0.223977235	0.60976379
FBgn0036576	CG5151	protein_coding	214.0535073	0.370929861	0.206799925	0.610251335
FBgn0085487	CG34458	protein_coding	51.69871737	-0.167634172	0.273501464	0.610737667
FBgn0263848	CG43709	protein_coding	5.124774172	-0.143638194	0.281337843	0.611222785
FBgn0039084	CG10175	protein_coding	70.53868586	-0.218549334	0.256355448	0.611706713
FBgn0014033	Sr-CI	protein_coding	64.59040256	-0.212299419	0.258377566	0.612189437
FBgn0058354	CR40354	pseudogene	21.41251386	0.159293575	0.275565041	0.612670968
FBgn0259896	NimC1	protein_coding	56.94255035	0.237100551	0.24994049	0.613151308
FBgn0000061	al	protein_coding	47.14323833	0.265480854	0.23996661	0.613630495
FBgn0267033	mamo	protein_coding	163.6626298	-0.157616365	0.275165451	0.614108495
FBgn0031558	CG16704	protein_coding	512.8683347	-0.33296655	0.217819282	0.614585314
FBgn0014417	CG13397	protein_coding	661.0281324	0.545968598	0.147943185	0.615060983
FBgn0286782	flz	protein_coding	347.008047	-0.134227823	0.281920433	0.615535486
FBgn0051321	CG31321	protein_coding	55.9502333	0.235975397	0.248577486	0.616008828
FBgn0030029	CG15343	protein_coding	242.0658118	0.364947642	0.206498786	0.61648101
FBgn0086368	tw	protein_coding	266.5320576	-0.56606379	0.141076023	0.616952032
FBgn0262481	CG43071	protein_coding	20.67836715	-0.152742146	0.275136737	0.61742191
FBgn0053329	Sp212	protein_coding	46.95423711	0.158205027	0.273206738	0.617890641
FBgn0030369	Cyp318a1	protein_coding	12.70900394	-0.143876455	0.277454156	0.618358241
FBgn0013773	Cyp6a22	protein_coding	144.4442317	-0.236498475	0.247119908	0.618824711
FBgn0039043	CG17121	protein_coding	55.23141279	-0.248034198	0.243214396	0.619290048
FBgn0003358	Jon99Ci	protein_coding	1339.578536	0.324559797	0.218388576	0.619754252
FBgn0037973	CG18547	protein_coding	1243.822741	-0.388874996	0.19737789	0.620217336
FBgn0264822	asRNA:CR44030	ncRNA	26.5072827	0.173920677	0.266346003	0.620679311
FBgn0036951	CG7017	protein_coding	1943.741905	0.354462128	0.208099321	0.621140164
FBgn0033519	CG11825	protein_coding	68.15381738	0.164409067	0.268782705	0.621599921
FBgn0035344	Cyp4d20	protein_coding	131.6090052	-0.196840331	0.258303462	0.622058563
FBgn0031874	CG13775	protein_coding	42.78915579	0.205641342	0.255281805	0.622516101
FBgn0027601	pdgy	protein_coding	767.5290123	-0.172211983	0.265731124	0.622972543
FBgn0036893	PIG-F	protein_coding	122.2614724	-0.379327092	0.199239855	0.62342788
FBgn0032726	CG10621	protein_coding	4275.998615	-0.155169307	0.271153748	0.623882118
FBgn0035902	CG6683	protein_coding	21.50139393	-0.180313435	0.263061021	0.624335259
FBgn0265987	lncRNA:CR44766	ncRNA	12.20914802	0.147760715	0.273487934	0.624787309
FBgn0267516	pre-rRNA:CR45856	rRNA	85.93291066	-0.18093057	0.262768041	0.625238272
FBgn0264711	CG43980	protein_coding	69.35689422	-0.273748565	0.232939353	0.625688152
FBgn0032615	CG6012	protein_coding	44.59852584	-0.251985883	0.239894015	0.626136952
FBgn0028325	Pdha	protein_coding	15986.30221	0.488515743	0.163813856	0.626584691
FBgn0033450	Lsm11	protein_coding	38.53174497	0.167531981	0.266250707	0.627031371
FBgn0003415	skd	protein_coding	321.1288574	-0.312644921	0.219171517	0.627477015
FBgn0035574	RhoGEF64C	protein_coding	102.9335819	-0.254965309	0.237354833	0.627921602
FBgn0030187	CG2961	protein_coding	95.03286624	-0.130360225	0.276723058	0.62836514
FBgn0002643	mam	protein_coding	171.6562937	-0.2194342	0.247932793	0.628807638
FBgn0038139	PK2-R2	protein_coding	30.4501156	0.191650885	0.256751039	0.629249082
FBgn0039237	CG13640	protein_coding	241.9664747	0.222050399	0.247086902	0.629689476
FBgn0016650	Lgr1	protein_coding	79.76363386	0.312170978	0.218435142	0.630128823
FBgn0039294	Cad96Cb	protein_coding	17.15058338	-0.157947196	0.267384759	0.630567128
FBgn0002543	robo2	protein_coding	140.4603247	-0.273294856	0.230740651	0.631004393
FBgn0000038	nAChRbeta1	protein_coding	57.766359	-0.241187185	0.240578943	0.631440638
FBgn0034582	Cht9	protein_coding	601.6700529	-0.200395572	0.253471992	0.631875852
FBgn0030597	Eo	protein_coding	10.0475432	0.148832272	0.269760715	0.632310039
FBgn0038854	CG7044	protein_coding	481.3927093	0.413517257	0.185735578	0.632743209
FBgn0035186	CG13912	protein_coding	899.836457	0.454276164	0.172792761	0.633175359
FBgn0016031	lama	protein_coding	1267.64065	0.208662414	0.250456609	0.633606495
FBgn0032202	REPTOR-BP	protein_coding	84.79929688	0.238889839	0.240817846	0.63403662
FBgn0025624	CG4025	protein_coding	131.4407382	0.281866521	0.226583377	0.634465762
FBgn0086711	mol	protein_coding	59.69243986	0.246653297	0.237479123	0.634893905
FBgn0031141	CG1304	protein_coding	441.9187286	-0.303051821	0.218989923	0.635321075
FBgn0037963	Cad87A	protein_coding	356.7160475	-0.21361264	0.247055417	0.635747246
FBgn0038221	IFT54	protein_coding	17.73191368	0.133242358	0.272134248	0.636172427
FBgn0050043	CG30043	protein_coding	162.9458516	0.315170518	0.214911966	0.636596618
FBgn0053965	CG33965	protein_coding	70.20800603	-0.203736807	0.249868118	0.63701982
FBgn0036226	CG7252	protein_coding	265.1263687	0.270204174	0.228738378	0.637442046
FBgn0035508	CG15005	protein_coding	7.480659224	-0.128546725	0.273025066	0.637863293
FBgn0000565	MsrA	protein_coding	554.8783238	-0.207443566	0.248180142	0.638283565
FBgn0029114	Tollo	protein_coding	124.2089067	-0.187315943	0.253941877	0.638702879
FBgn0025558	CG4101	protein_coding	34.59059372	0.229089814	0.240736679	0.639121227
FBgn0002354	l(3)87Df	protein_coding	196.0392081	0.288866942	0.221647579	0.639538621
FBgn0032886	CG9328	protein_coding	184.6291477	-0.404717011	0.185192528	0.639955065
FBgn0036876	CG9451	protein_coding	723.6702609	0.159649942	0.261348192	0.64037055
FBgn0036227	CG17826	protein_coding	824.4960424	0.345522479	0.203327542	0.640785083
FBgn0001230	Hsp68	protein_coding	261.8086605	-0.155859326	0.262192383	0.641198662
FBgn0033205	Rdh1	protein_coding	539.3465058	-0.207859707	0.245975404	0.64161129
FBgn0052313	CG32313	protein_coding	24.55599369	0.147891945	0.26444231	0.642022973
FBgn0031732	CG11149	protein_coding	78.18079838	0.189390534	0.251534077	0.642433711
FBgn0033095	chk	protein_coding	382.2971497	-0.223391091	0.24086527	0.64284351
FBgn0000053	Gart	protein_coding	1878.783023	-0.673344473	0.101309105	0.643252369
FBgn0039938	Sox102F	protein_coding	12.86684034	0.15680753	0.261376579	0.643660296
FBgn0265375	lncRNA:CR44316	ncRNA	259.7761313	0.164024637	0.259128424	0.644067289
FBgn0033367	PPO2	protein_coding	550.5217363	-0.155300777	0.261674902	0.644473357
FBgn0033904	CG18327	protein_coding	150.4582804	0.171217792	0.256531161	0.644878505
FBgn0001083	fw	protein_coding	132.6738159	-0.331938897	0.206462318	0.645282741
FBgn0031564	CG2816	protein_coding	19.50256112	0.147832138	0.262896716	0.64568607
FBgn0038173	Adgf-C	protein_coding	66.11279795	-0.214249568	0.24233373	0.646088483
FBgn0046113	GluRIIC	protein_coding	127.0175595	0.305203253	0.214188236	0.646489985
FBgn0032087	CG9568	protein_coding	216.7967535	0.338180107	0.203988971	0.646890577
FBgn0035035	Samtor	protein_coding	98.18865046	0.396702297	0.185871569	0.647290264
FBgn0263490	mld	protein_coding	287.3755423	-0.231799856	0.236584887	0.647689048
FBgn0037697	GstZ2	protein_coding	306.4274596	0.378316945	0.191400791	0.648086933
FBgn0032387	CG16965	protein_coding	11.55899544	-0.136572373	0.265769896	0.64848392
FBgn0265052	St3	protein_coding	27.70110276	-0.175772859	0.253593281	0.648880014
FBgn0263106	DnaJ-1	protein_coding	1185.633398	0.237744642	0.234272904	0.649275223
FBgn0267130	lncRNA:CR45570	ncRNA	12.80870741	0.139253844	0.26442926	0.649669545
FBgn0085415	CG34386	protein_coding	33.73811475	-0.209179379	0.242880936	0.650062982
FBgn0036240	CG6928	protein_coding	447.1259431	0.236062682	0.234031229	0.650455553
FBgn0015038	Cyp9b1	protein_coding	508.9415314	0.196156926	0.245671738	0.65084726
FBgn0259735	mtgo	protein_coding	638.9865128	-0.306702165	0.211756926	0.651238092
FBgn0034726	PolE4	protein_coding	94.06706963	0.20102211	0.243972905	0.651628051
FBgn0037531	CG10445	protein_coding	18.44785532	0.152365129	0.25874798	0.65201714
FBgn0031959	spz3	protein_coding	38.09252275	0.206360045	0.242143368	0.652405363
FBgn0036108	Cpr67Fa1	protein_coding	18.5119909	0.146994699	0.259793816	0.652792731
FBgn0031010	CG8028	protein_coding	151.0120899	0.329440263	0.203975807	0.653179244
FBgn0034663	CG4363	protein_coding	251.267018	0.290884989	0.21555323	0.6535649
FBgn0035711	CG8519	protein_coding	28.0926022	0.170668766	0.252070312	0.653949699
FBgn0036688	Fit2	protein_coding	77.50736232	-0.227479588	0.234716813	0.654333645
FBgn0038926	CG13409	protein_coding	9.767722639	0.139345552	0.261122652	0.654716748
FBgn0031580	CG15423	protein_coding	296.2978491	0.373230798	0.190070945	0.655099005
FBgn0035788	CG8541	protein_coding	8.809958079	-0.137012303	0.261586372	0.655480418
FBgn0262737	mub	protein_coding	217.3876547	-0.212141622	0.238793356	0.655860988
FBgn0051201	GluRIIE	protein_coding	79.1228264	0.349888384	0.197042761	0.656240716
FBgn0040923	CG11368	protein_coding	26.93743727	0.141361947	0.259843103	0.656619617
FBgn0086673	CG13272	protein_coding	143.117589	-0.120268004	0.266064044	0.656997685
FBgn0020270	mre11	protein_coding	144.4573587	0.325161516	0.20390105	0.657374926
FBgn0036359	CG14105	protein_coding	26.30127671	0.159498023	0.253850549	0.65775134
FBgn0051781	lncRNA:CR31781	ncRNA	166.7786488	0.319760132	0.20536591	0.658126929
FBgn0035087	CG2765	protein_coding	1597.692697	0.528721486	0.142242281	0.658501695
FBgn0046114	Gclm	protein_coding	1517.170166	0.461768631	0.162429443	0.65887564
FBgn0003231	ref(2)P	protein_coding	1380.613056	0.508143364	0.148406764	0.659248767
FBgn0261534	l(2)34Fc	protein_coding	286.0426456	0.402072802	0.180131036	0.659621087
FBgn0036321	CG14120	protein_coding	282.9546635	0.161478833	0.252557587	0.659992594
FBgn0031422	PIG-Wa	protein_coding	57.80487355	0.227805539	0.232417346	0.660363294
FBgn0046880	Obp56b	protein_coding	18.57339664	0.157944845	0.253126006	0.660733193
FBgn0033124	Tsp42Ec	protein_coding	223.3773061	0.31502079	0.205895656	0.661102286
FBgn0015571	alpha-Est3	protein_coding	279.0738628	0.209597731	0.237584314	0.661470576
FBgn0029939	CG9650	protein_coding	28.53035795	-0.16126702	0.251940105	0.661838069
FBgn0034204	CG10953	protein_coding	435.7462961	0.28952697	0.213385799	0.662204765
FBgn0052564	CG32564	protein_coding	1008.050971	0.381524542	0.185670961	0.662570668
FBgn0042094	Ak3	protein_coding	5589.132386	0.337669557	0.198805676	0.66293578
FBgn0037911	CG10898	protein_coding	162.002535	-0.229716046	0.231091122	0.663300103
FBgn0264990	CG44141	protein_coding	25.51308239	-0.134677903	0.259574996	0.66366364
FBgn0053281	CG33281	protein_coding	612.7250772	0.487421763	0.15371667	0.664026393
FBgn0010039	GstD3	protein_coding	1398.140592	-0.184776348	0.24442246	0.664388364
FBgn0036356	CG10222	protein_coding	52.95535778	-0.224476557	0.232385357	0.664749559
FBgn0030998	CG14195	protein_coding	44.39017582	0.207628264	0.237430902	0.665109976
FBgn0036332	Cul6	protein_coding	51.84621838	0.215296699	0.235057932	0.665469619
FBgn0036362	CG10725	protein_coding	1214.218955	0.323416013	0.20254494	0.665828494
FBgn0037368	CG1239	protein_coding	70.87306988	0.206826817	0.237404318	0.666186599
FBgn0053196	dpy	protein_coding	866.0773389	-0.176644463	0.246381051	0.666543938
FBgn0036831	CG6839	protein_coding	80.16964558	-0.289099594	0.212728747	0.666900512
FBgn0030897	Frq1	protein_coding	29.70537503	-0.16790386	0.248954802	0.667256324
FBgn0030887	CG6867	protein_coding	157.1738419	0.311910842	0.205784532	0.667611378
FBgn0265870	CR44659	pseudogene	3.372953704	-0.120878127	0.262913214	0.667965674
FBgn0261625	GLS	protein_coding	1324.597241	0.307784969	0.206985457	0.668319215
FBgn0033363	CG13744	protein_coding	10.75392052	-0.134067311	0.25878662	0.668672006
FBgn0259112	asRNA:CR42254	ncRNA	16.93991804	0.147390212	0.25467229	0.66902405
FBgn0036536	CG12713	protein_coding	73.59715725	0.208751466	0.236256834	0.669375347
FBgn0030509	CG11162	protein_coding	151.8662794	-0.252453067	0.222791172	0.669725908
FBgn0031805	Nepl4	protein_coding	789.2976491	0.193760828	0.23991315	0.670075733
FBgn0039448	TwdlQ	protein_coding	12.4680816	-0.116744789	0.26264545	0.67042482
FBgn0050265	CG30265	protein_coding	12.16690071	-0.142976372	0.254544763	0.670773175
FBgn0011205	fbl	protein_coding	4424.376598	0.545353319	0.13493597	0.671120797
FBti0020417	rooA{}1506	transposable_element	45.8634527	-0.128017288	0.258793358	0.671467684
FBgn0039754	CG9747	protein_coding	594.2938106	-0.602309024	0.117978841	0.671813842
FBgn0036814	CG14073	protein_coding	252.6328785	-0.277599128	0.214152312	0.672159274
FBgn0263997	CG43740	protein_coding	17.3908766	0.1282924	0.258324098	0.67250398
FBgn0051015	PH4alphaPV	protein_coding	86.25356316	0.223793183	0.229901196	0.672847964
FBgn0031877	Hmgcl	protein_coding	248.782207	-0.404388732	0.17625908	0.673191229
FBgn0025693	ZnT41F	protein_coding	499.1073614	0.496218016	0.149046442	0.673533775
FBgn0085311	CG34282	protein_coding	1422.989992	0.275103611	0.214409086	0.673875604
FBgn0038590	CG12320	protein_coding	59.26030488	0.209217051	0.233779131	0.67421672
FBgn0030065	CG12075	protein_coding	216.760507	-0.280372158	0.212721387	0.674557123
FBgn0000017	Abl	protein_coding	161.545797	-0.189525559	0.239530586	0.674896814
FBgn0025808	Rad17	protein_coding	56.07702609	0.243603082	0.223416225	0.6752358
FBgn0032086	CG17906	protein_coding	20.25365089	-0.143170402	0.253013017	0.67557408
FBgn0036597	CG4962	protein_coding	55.07151932	0.175511798	0.243404376	0.675911656
FBgn0004395	unk	protein_coding	151.2406268	-0.174496207	0.243662497	0.67624853
FBgn0030588	CG9521	protein_coding	166.2338646	0.249853739	0.221160824	0.676584709
FBgn0085732	CR40190	pseudogene	48.98281646	0.159378997	0.24773464	0.676920192
FBgn0035811	Mcad	protein_coding	2993.643808	-0.292483484	0.208259458	0.677254984
FBgn0263236	SP1029	protein_coding	1096.575223	-0.199701595	0.235404326	0.677589085
FBgn0036348	CG17687	protein_coding	93.83979711	0.187015323	0.238109543	0.677922513
FBgn0033584	CG7737	protein_coding	496.2861099	0.427736774	0.167528622	0.678255253
FBgn0038828	CG17270	protein_coding	59.21173445	0.195369316	0.235150382	0.678587313
FBgn0031649	hoe2	protein_coding	26.18129967	0.158740606	0.24539679	0.678918694
FBgn0083970	CG34134	protein_coding	17.83259084	-0.143916648	0.249685151	0.679249393
FBgn0265836	CG44625	protein_coding	14.69627306	-0.132157963	0.253037588	0.679579412
FBgn0013699	mt:tRNA:Leu-TAA	tRNA	12.3354304	-0.130968209	0.253320695	0.679908753
FBgn0031907	CG5171	protein_coding	1010.048184	0.440560584	0.163044509	0.680237418
FBgn0053983	obst-H	protein_coding	40.56652273	0.157736155	0.245454639	0.680565408
FBgn0033052	SCAP	protein_coding	930.8681126	0.421061962	0.168601006	0.680892728
FBgn0030097	CG12115	protein_coding	110.7504524	0.144054946	0.249255463	0.681219378
FBgn0035104	CG13875	protein_coding	28.33737105	-0.165090878	0.243045391	0.68154536
FBgn0000451	ect	protein_coding	1332.840522	-0.114237066	0.257836942	0.681870675
FBgn0040843	CG15213	protein_coding	184.8952267	0.309539462	0.200877313	0.682195329
FBgn0034364	CG5493	protein_coding	1850.08063	-0.338412939	0.192457709	0.68251932
FBgn0085488	CG34459	protein_coding	75.94727764	0.172154049	0.240791859	0.682842651
FBgn0039509	bigmax	protein_coding	323.4010401	0.320300383	0.197376736	0.683165329
FBgn0036596	CG13045	protein_coding	11.52720126	-0.112355368	0.257702754	0.683487352
FBgn0262574	CG43114	protein_coding	346.7451661	0.226042794	0.224615791	0.683808722
FBgn0034276	Sardh	protein_coding	2282.08573	-0.431746946	0.164811979	0.684129442
FBgn0030759	CG13014	protein_coding	235.4649344	0.360218294	0.185448416	0.684449513
FBgn0011770	Gip	protein_coding	1240.218261	-0.501494269	0.144449209	0.684768937
FBgn0051871	CG31871	protein_coding	9.664619819	-0.125935591	0.252582911	0.685087723
FBgn0040606	CG6503	protein_coding	40.72608361	-0.155641624	0.243935552	0.685405867
FBgn0063923	Kaz1-ORFB	protein_coding	531.9804943	0.308335505	0.199805683	0.685723367
FBti0018883	Burdock{}783	transposable_element	14.06218915	0.123788551	0.252880851	0.686040231
FBgn0262740	Evi5	protein_coding	202.8649013	-0.23139778	0.221239443	0.686356464
FBgn0037167	CG11425	protein_coding	4155.118271	0.196115913	0.231321087	0.686672061
FBgn0034289	CG10910	protein_coding	868.6054634	0.424577961	0.165521061	0.686987025
FBgn0286037	sisRNA:3	ncRNA	16.70764042	-0.132512181	0.249521291	0.687301356
FBgn0082929	snoRNA:Me28S-G2703c	snoRNA	7.957451153	-0.126176867	0.251267999	0.687615056
FBgn0262028	lncRNA:CR42839	ncRNA	25.16838027	-0.155860629	0.242701569	0.687928128
FBgn0263742	CG43667	protein_coding	92.30983228	-0.110128251	0.255679515	0.688240574
FBgn0046876	Obp83ef	protein_coding	61.79197113	-0.17085348	0.238025076	0.688552398
FBgn0051041	CG31041	protein_coding	16.03018105	0.13194131	0.24918037	0.688863598
FBgn0263993	CG43736	protein_coding	212.0024348	-0.333069123	0.191361489	0.689174178
FBgn0035670	CG10472	protein_coding	1543.10657	0.21100414	0.226359664	0.689484139
FBgn0014865	Mtk	protein_coding	32.40551931	-0.112558012	0.254465873	0.689793483
FBgn0033667	reb	protein_coding	90.8279802	0.159571203	0.240818063	0.690102213
FBgn0039728	CG7896	protein_coding	217.9763499	-0.485632697	0.14722286	0.690410332
FBgn0036468	CG13461	protein_coding	103.4901259	0.130086909	0.248284166	0.690717847
FBgn0259224	CG42324	protein_coding	953.8770906	-0.337796843	0.188758201	0.691024755
FBgn0267336	Glut4EF	protein_coding	101.979587	-0.199579799	0.228152305	0.691331055
FBgn0031688	Cyp28d2	protein_coding	89.67850398	-0.300524062	0.199306574	0.691636748
FBgn0036715	Cad74A	protein_coding	228.5555285	-0.245137841	0.215073011	0.691941836
FBgn0038299	Spn88Eb	protein_coding	1193.357268	-0.281837779	0.204563235	0.692246321
FBgn0020906	Jon25Bi	protein_coding	6096.745381	0.218503229	0.222526854	0.692550206
FBgn0263353	CG11000	protein_coding	37.1487052	-0.148999523	0.242108208	0.692853493
FBgn0267507	pre-rRNA:CR45847	rRNA	10777.62412	-0.134348125	0.246183713	0.693156183
FBgn0087002	apolpp	protein_coding	225716.5736	-0.306352984	0.197225647	0.693458277
FBgn0086778	nAChRalpha7	protein_coding	31.94437865	-0.143593912	0.243348813	0.693759779
FBgn0260866	dnr1	protein_coding	77.03461334	-0.21311903	0.223536475	0.694060688
FBgn0038753	CG4459	protein_coding	25.22167737	0.150225793	0.241321709	0.694361007
FBgn0267828	Fatp1	protein_coding	636.4832037	0.29849241	0.199144123	0.694660737
FBgn0036342	CG11279	protein_coding	205.9567191	0.300364829	0.198459379	0.694959882
FBgn0042086	Tsp42Eb	protein_coding	271.3140221	0.300646141	0.198257833	0.695258443
FBgn0039273	shams	protein_coding	72.81739334	-0.191147226	0.229206634	0.69555642
FBgn0002526	LanA	protein_coding	25785.76189	-0.235560812	0.21647311	0.695853817
FBgn0030004	CG10958	protein_coding	31.74187631	0.172677474	0.234206402	0.696150633
FBgn0263760	CG43677	protein_coding	11.37678091	-0.121931127	0.248457463	0.696446872
FBgn0024179	wit	protein_coding	219.1736765	0.229777376	0.217939014	0.696742534
FBgn0015040	Cyp9c1	protein_coding	1421.167846	0.361353804	0.180554281	0.697037621
FBgn0032066	LManIII	protein_coding	951.1188227	-0.187428281	0.229461941	0.697332138
FBgn0035550	CG11349	protein_coding	36.65298261	-0.13053931	0.245345409	0.697626084
FBgn0284081	CG46303	protein_coding	13.32266416	0.110219825	0.250982201	0.697919461
FBgn0013953	Esp	protein_coding	49.62262842	0.148877149	0.240007479	0.698212269
FBgn0263459	snoRNA:2R:9445410	snoRNA	4.838493319	0.116251678	0.24876176	0.698504514
FBgn0014469	Cyp4e2	protein_coding	1360.92696	-0.267560353	0.206142042	0.698796194
FBgn0003137	Ppn	protein_coding	2109.23023	-0.174674517	0.232247015	0.69908731
FBgn0031106	Syx16	protein_coding	100.0700643	0.213064219	0.220765494	0.699377871
FBgn0030661	Alp11	protein_coding	20.23969992	-0.141632114	0.24079907	0.699667871
FBgn0035427	ckd	protein_coding	76.32397978	0.161055204	0.235282719	0.699957312
FBgn0023549	Mct1	protein_coding	848.590077	-0.490392897	0.142811424	0.700246197
FBgn0264001	bru3	protein_coding	81.45666877	-0.187750707	0.227600929	0.700534527
FBgn0000473	Cyp6a2	protein_coding	142.7535567	0.191649637	0.226476895	0.700822302
FBgn0036316	nebu	protein_coding	3988.508055	-0.53808005	0.129333104	0.701109526
FBgn0051019	CG31019	protein_coding	19.21084209	0.14905517	0.238248363	0.701396199
FBgn0030266	CG11122	protein_coding	196.5040677	-0.330123754	0.187455242	0.701682324
FBgn0004583	ex	protein_coding	231.3829645	-0.236771784	0.213316343	0.701967903
FBgn0017414	cag	protein_coding	67.52037838	0.169375522	0.231947908	0.702252937
FBgn0047095	CG33939	protein_coding	30.95163428	0.139122035	0.240373765	0.702537427
FBgn0034053	Cyp4aa1	protein_coding	29.87451911	0.142608217	0.23936175	0.702821373
FBgn0039453	CG6403	protein_coding	446.866977	0.357032557	0.179492994	0.703104778
FBgn0001168	h	protein_coding	469.7173141	0.187408044	0.226516564	0.703387646
FBgn0031636	CG12194	protein_coding	51.47126535	0.169790458	0.231407907	0.703669975
FBgn0029903	pod1	protein_coding	277.9053877	-0.194456081	0.224430153	0.703951768
FBgn0264895	RapGAP1	protein_coding	160.9549751	-0.170555249	0.231081411	0.704233025
FBgn0031533	CG2772	protein_coding	120.5971504	0.164328675	0.232640773	0.704513749
FBgn0031449	CG31689	protein_coding	1152.649078	-0.225822524	0.215437152	0.704793942
FBgn0034563	CG15649	protein_coding	8.489357824	-0.10269743	0.249529484	0.705073605
FBgn0010388	Dro	protein_coding	22.42767671	-0.109100515	0.247513157	0.705352741
FBgn0034314	nopo	protein_coding	54.42220718	0.163297401	0.232240007	0.70563135
FBgn0052107	CG32107	protein_coding	9.024010195	-0.120892619	0.244001716	0.705909432
FBti0059855	INE-1{}1794	transposable_element	6.155477782	-0.108350722	0.247293214	0.706186991
FBgn0036155	CG6163	protein_coding	15.39273318	-0.136745769	0.239257467	0.706464028
FBgn0035545	CG12607	protein_coding	637.7758632	0.212851963	0.218102745	0.706740543
FBgn0000535	eag	protein_coding	15.18020609	-0.122196249	0.243140372	0.707016537
FBgn0031968	CG7231	protein_coding	164.3701362	-0.171764293	0.229401616	0.707292013
FBgn0032810	CG13077	protein_coding	99.21607412	-0.216068504	0.217005369	0.707566972
FBgn0036351	CG14107	protein_coding	461.2961316	-0.100897635	0.24857079	0.707841417
FBgn0033589	CG13227	protein_coding	29.88224381	0.153872002	0.233824743	0.708115348
FBgn0050457	CG30457	protein_coding	1842.615239	0.407939818	0.1635934	0.708388766
FBgn0038487	TwdlW	protein_coding	15.28418515	-0.101598116	0.248148363	0.708661673
FBgn0036550	CG17026	protein_coding	65.09497408	0.215292798	0.216742211	0.708934069
FBgn0052512	CG32512	protein_coding	429.5387992	0.235666641	0.211112796	0.709205955
FBgn0014342	mia	protein_coding	40.64696307	0.175983005	0.22757099	0.709477335
FBgn0038646	CG7715	protein_coding	1017.683901	0.32765632	0.18567088	0.709748208
FBgn0038002	CG12256	protein_coding	5.76785787	-0.107086555	0.246270351	0.710018579
FBgn0031930	CG7025	protein_coding	288.0337832	0.210150539	0.217632285	0.710288448
FBgn0054034	CG34034	protein_coding	7.384360228	0.109822842	0.245232308	0.710557815
FBgn0030338	CG15741	protein_coding	12.60829298	-0.106076404	0.246211419	0.710826682
FBgn0001114	Glt	protein_coding	23640.88493	-0.456158193	0.149531976	0.711095053
FBgn0030244	CG2157	protein_coding	77.53584225	-0.260138416	0.203389534	0.711362926
FBgn0030271	CG15202	protein_coding	15.62228506	0.124486088	0.240658614	0.711630303
FBgn0266168	lncRNA:CR44874	ncRNA	45.50971697	0.13179242	0.238487681	0.711897186
FBgn0051104	CG31104	protein_coding	29.79245965	-0.138042569	0.236684829	0.712163576
FBgn0013689	mt:tRNA:Ala-TGC	tRNA	13.31476321	-0.104090589	0.24586739	0.712429474
FBgn0025676	CkIIalpha-i3	protein_coding	44.78913476	-0.193454521	0.221258136	0.712694882
FBgn0032593	Trpgamma	protein_coding	18.86863744	-0.124815112	0.239977184	0.712959801
FBgn0034931	CG2812	protein_coding	49.7570694	-0.186129522	0.223147735	0.713224232
FBgn0267824	PRAS40	protein_coding	369.1603903	0.302942688	0.19100669	0.713488177
FBgn0004782	Ccp84Ab	protein_coding	109.2284048	0.198097227	0.219685061	0.713751637
FBgn0032864	CG2493	protein_coding	1403.263439	-0.504026399	0.135793889	0.714014614
FBgn0032415	rho-6	protein_coding	21.39564367	0.126290524	0.239195414	0.714277108
FBgn0033928	Arc2	protein_coding	216.2203696	0.19121152	0.221043164	0.714539122
FBgn0037922	CG14711	protein_coding	107.2906342	0.235786006	0.208645329	0.714800659
FBgn0031000	Muc18B	protein_coding	511.7031557	0.412115289	0.1605013	0.715061716
FBgn0004047	Yp3	protein_coding	18.30201116	0.112120592	0.24238907	0.715322296
FBgn0261108	Atg13	protein_coding	209.2634897	-0.245672717	0.2058642	0.7155824
FBgn0040941	CG15308	protein_coding	118.5355393	0.164160482	0.22790308	0.71584203
FBgn0035106	rno	protein_coding	352.0280579	-0.246038034	0.20549471	0.716101187
FBgn0030186	CG2962	protein_coding	92.60049155	-0.098047258	0.245801471	0.716359872
FBgn0032105	borr	protein_coding	30.47129889	-0.138093572	0.234405128	0.716618089
FBgn0030334	Karl	protein_coding	114.4237931	-0.222408995	0.211410844	0.716875836
FBgn0033257	sand	protein_coding	113.2381656	0.153597517	0.230087451	0.717133115
FBgn0262149	CR42875	pseudogene	9.229717614	-0.112763672	0.241106857	0.717389927
FBgn0035542	DOR	protein_coding	190.8393301	0.135310142	0.234833063	0.717646274
FBgn0032780	CG13085	protein_coding	33.60579638	-0.136062852	0.234480199	0.717902158
FBgn0028372	Kpc2	protein_coding	58.26930117	0.19332572	0.218917758	0.718157577
FBgn0039852	nyo	protein_coding	287.9036845	-0.099145061	0.244441056	0.718412535
FBgn0265575	yin	protein_coding	12.72929665	-0.116448033	0.239686221	0.718667032
FBgn0264077	Cnx14D	protein_coding	46.53000501	-0.186482288	0.220673293	0.718921069
FBgn0039198	CG5768	protein_coding	4.842909338	-0.101329574	0.243368746	0.719174651
FBgn0069969	CG40498	protein_coding	27.10434555	0.151999383	0.22961507	0.719427775
FBgn0044011	Spn43Ad	protein_coding	24.52914892	-0.123125339	0.237428886	0.719680443
FBgn0283658	muc	protein_coding	13189.19116	0.510840822	0.132395792	0.719932656
FBgn0035875	Cpr66Cb	protein_coding	6.157612826	-0.096460406	0.244477573	0.720184417
FBgn0033101	CG9436	protein_coding	810.6553416	0.416891659	0.157712864	0.720435726
FBgn0031418	CG3609	protein_coding	2901.098795	-0.279329865	0.19485838	0.720686584
FBgn0052557	Mco4	protein_coding	51.15955253	0.167234862	0.225135338	0.720936992
FBgn0037076	ebd2	protein_coding	42.60651288	0.172132461	0.223707043	0.721186952
FBgn0034588	CG9394	protein_coding	382.1055086	0.190659321	0.218693321	0.721436465
FBgn0038795	CG4335	protein_coding	1410.168644	-0.368613001	0.170462014	0.721685532
FBgn0034602	Lapsyn	protein_coding	154.4006088	0.423274177	0.155618957	0.721934155
FBgn0025595	AkhR	protein_coding	1611.146455	0.44294394	0.150302219	0.722182334
FBti0019551	Transpac{}32	transposable_element	935.7406605	-0.270525156	0.196754501	0.722430071
FBgn0030817	CG4991	protein_coding	37.17925028	0.165650262	0.225026258	0.722677367
FBgn0033249	CG11191	protein_coding	8.235622498	0.113005149	0.239064954	0.722924222
FBgn0038074	Gnmt	protein_coding	9061.284707	-0.11656146	0.237793896	0.723170641
FBgn0027348	bgm	protein_coding	6134.823031	0.226690446	0.20796653	0.723416622
FBgn0034317	CG14499	protein_coding	8.5695141	0.102989175	0.240930281	0.723662168
FBgn0013684	mt:ND5	protein_coding	26252.69604	-0.325962424	0.181015556	0.723907279
FBgn0029836	CG5928	protein_coding	6.529372721	-0.104323044	0.240437295	0.724151956
FBgn0002645	Map205	protein_coding	667.7861245	-0.186270216	0.218386367	0.724396199
FBgn0283651	CG46301	protein_coding	31.93826624	0.14041419	0.230320875	0.724640012
FBgn0030262	Vago	protein_coding	414.5983762	0.302640365	0.186796065	0.724883395
FBgn0030012	CG18262	protein_coding	40.40749233	0.146758441	0.228482223	0.725126347
FBgn0085411	CG34382	protein_coding	10.7519812	-0.109980604	0.2381123	0.725368872
FBgn0062928	hpRNA:CR33940	ncRNA	99.71207669	0.122286176	0.234674646	0.72561097
FBgn0066101	LpR1	protein_coding	376.9407964	0.187465977	0.217228184	0.725852642
FBgn0021764	sdk	protein_coding	295.7383136	-0.226805902	0.206424454	0.72609389
FBgn0263239	dar1	protein_coding	28.8319657	-0.157324029	0.224855392	0.726334714
FBgn0266982	lncRNA:CR45433	ncRNA	5.134812583	0.103887205	0.239055754	0.726575115
FBgn0035677	CG13293	protein_coding	18.61285536	-0.134903692	0.230672918	0.726815094
FBgn0039789	CG9717	protein_coding	325.4894999	0.16656304	0.222179169	0.727054653
FBgn0039801	Npc2h	protein_coding	1092.205275	-0.412523043	0.156538404	0.727293792
FBgn0037435	CG18048	protein_coding	82.78918838	0.210603762	0.210322266	0.727532513
FBgn0028950	CG15255	protein_coding	77.21287979	-0.158144621	0.224089339	0.727770817
FBgn0031461	daw	protein_coding	1048.881901	0.17330295	0.219971423	0.728008704
FBgn0052447	CG32447	protein_coding	76.63079417	-0.250174722	0.199464993	0.728246177
FBgn0052698	CARPB	protein_coding	34.83977331	-0.102820286	0.238635881	0.728483235
FBgn0032821	CdGAPr	protein_coding	355.8398977	-0.365577009	0.168669327	0.72871988
FBgn0040260	Ugt37D1	protein_coding	1359.949664	-0.199029987	0.212904978	0.728956114
FBgn0038720	CG6231	protein_coding	388.4462757	-0.12470786	0.232610203	0.729191936
FBgn0034486	CG13869	protein_coding	7.518184821	-0.103105071	0.238342325	0.729427349
FBgn0050016	CG30016	protein_coding	84.38008976	0.222696744	0.206440653	0.729662352
FBgn0037127	CG14566	protein_coding	207.422996	0.114754937	0.235020064	0.729896949
FBgn0052121	CG32121	protein_coding	13.98627823	0.116904303	0.234219593	0.730131139
FBgn0052579	CG32579	protein_coding	73.43712667	-0.156624906	0.223399978	0.730364925
FBgn0000299	Col4a1	protein_coding	110038.02	-0.352751438	0.171416119	0.730598306
FBgn0038147	CCHa2	protein_coding	2761.981673	0.403544478	0.157957875	0.730831284
FBgn0052266	CG32266	protein_coding	31.39052008	0.126199913	0.231261023	0.731063859
FBgn0035146	CG13893	protein_coding	220.182428	-0.194906651	0.213008911	0.731296033
FBgn0032535	Ance-2	protein_coding	27.30313829	-0.117896745	0.233170203	0.731527808
FBgn0265651	lncRNA:CR44458	ncRNA	3.813679911	0.094007441	0.239439684	0.731759183
FBgn0034736	gas	protein_coding	92.22541377	0.146353345	0.225513366	0.731990159
FBgn0051638	CG31638	protein_coding	98.9726357	-0.345474985	0.172814905	0.732220739
FBgn0035300	CG1139	protein_coding	34.71720951	0.165856503	0.220216173	0.732450923
FBgn0085230	CG34201	protein_coding	341.8491473	-0.095883532	0.238563589	0.732680711
FBgn0032001	CG8360	protein_coding	318.0135734	0.365129326	0.167403816	0.732910106
FBgn0015558	tty	protein_coding	804.5292	0.214418207	0.207042204	0.733139107
FBgn0085242	CG34213	protein_coding	60.55629583	0.141186189	0.226211802	0.733367717
FBgn0038070	CG6753	protein_coding	7.460915778	-0.096378921	0.237963735	0.733595935
FBgn0011705	rost	protein_coding	119.8679964	0.132228436	0.228375793	0.733823764
FBgn0011837	Tis11	protein_coding	863.6633141	-0.238410486	0.200303372	0.734051204
FBgn0030196	Psf3	protein_coding	106.336111	0.292544212	0.186042263	0.734278255
FBgn0037235	CG1103	protein_coding	149.9118255	-0.427528013	0.150517343	0.734504919
FBgn0051778	CG31778	protein_coding	618.5367946	0.322540863	0.178083072	0.734731197
FBgn0051296	CG31296	protein_coding	3.106941594	0.091667167	0.238637414	0.73495709
FBgn0031563	CG10031	protein_coding	433.3057622	0.348135392	0.170949733	0.7351826
FBgn0040352	CG14416	protein_coding	14.06754474	-0.107664482	0.233700301	0.735407728
FBti0062337	rooA{}4276	transposable_element	6.304080215	-0.097520872	0.236045297	0.735632474
FBgn0054005	CG34005	protein_coding	26.61388229	0.122276767	0.229431354	0.73585684
FBgn0002989	okr	protein_coding	79.32514452	-0.201040219	0.208654755	0.736080825
FBgn0029834	CG5937	protein_coding	23.58835833	-0.143684167	0.223519083	0.736304431
FBgn0052205	hpRNA:CR32205	ncRNA	8.86309356	0.095745672	0.236031371	0.736527659
FBgn0287619	lncRNA:CR46488	ncRNA	8.642869623	0.097920369	0.235409505	0.736750509
FBgn0034499	Cpr56F	protein_coding	24.12979756	-0.117569156	0.23010593	0.736972983
FBgn0023524	CG3078	protein_coding	9.335857526	0.106528946	0.232903632	0.737195081
FBgn0052767	CG32767	protein_coding	106.2982258	-0.156714242	0.219781495	0.737416805
FBgn0037696	GstZ1	protein_coding	306.6943749	0.370528617	0.164013969	0.737638155
FBgn0260458	PGRP-LD	protein_coding	58.30065811	-0.160022297	0.218802086	0.737859132
FBgn0034117	CG7997	protein_coding	2121.626141	-0.382203409	0.160880107	0.738079738
FBgn0031004	CG7992	protein_coding	283.5404823	0.34069175	0.171677494	0.738299972
FBgn0261859	CG42788	protein_coding	340.6513789	-0.182723501	0.212807635	0.738519837
FBgn0034909	pippin	protein_coding	243.6690156	0.263077973	0.191850283	0.738739332
FBgn0012036	Aldh	protein_coding	51857.62706	0.467794199	0.138457876	0.73895846
FBgn0040360	CG14626	protein_coding	6.921436081	-0.09124425	0.236343058	0.73917722
FBgn0038339	CG6118	protein_coding	211.7456683	-0.086722501	0.237514755	0.739395614
FBgn0037288	CG14661	protein_coding	13.04521939	0.10035777	0.233939629	0.739613643
FBgn0041712	yellow-d	protein_coding	915.0686169	-0.205793459	0.206422582	0.739831307
FBgn0027070	Ugt36E1	protein_coding	119.6619412	-0.129007973	0.226373967	0.740048608
FBgn0030360	CG1806	protein_coding	84.28704258	-0.238252468	0.197827973	0.740265547
FBgn0050359	Mal-A5	protein_coding	54.19594451	-0.108267458	0.231449172	0.740482124
FBgn0033645	CG13196	protein_coding	18.09096649	-0.088793703	0.236481372	0.74069834
FBgn0022160	Gpo1	protein_coding	13806.82105	0.196893933	0.208291073	0.740914197
FBgn0025741	PlexA	protein_coding	1356.771725	-0.24442471	0.19585397	0.741129695
FBgn0038873	CG5892	protein_coding	138.1826315	-0.118446066	0.228432064	0.741344835
FBgn0261994	CG42812	protein_coding	4.13173082	-0.086469739	0.236716322	0.741559618
FBgn0010313	corto	protein_coding	115.1200863	-0.204414173	0.206151494	0.741774044
FBgn0037690	Task7	protein_coding	5.599601935	0.095531181	0.234257249	0.741988115
FBgn0037230	Nepl11	protein_coding	1835.254386	-0.358275578	0.166087787	0.742201832
FBgn0026576	Pisd	protein_coding	5188.049894	0.312567572	0.177904855	0.742415194
FBgn0082585	sprt	protein_coding	85.31101253	-0.191594772	0.209097875	0.742628205
FBgn0038897	CG5849	protein_coding	682.6752811	0.288564185	0.183965494	0.742840863
FBgn0051637	CG31637	protein_coding	233.9679812	-0.286396933	0.184479455	0.743053171
FBgn0035084	CG15861	protein_coding	30.43931833	0.120516854	0.227354553	0.743265128
FBgn0037424	Osi15	protein_coding	1368.673601	-0.085959725	0.236143629	0.743476736
FBgn0039528	dsd	protein_coding	186.5955431	-0.303239149	0.179919743	0.743687996
FBgn0031263	Tspo	protein_coding	638.878979	0.157614941	0.217455063	0.743898908
FBti0020073	412{}962	transposable_element	3.324096401	-0.087503661	0.235552327	0.744109473
FBgn0038975	Nrx-1	protein_coding	68.59586263	-0.151984493	0.218869832	0.744319693
FBgn0262563	CG43103	protein_coding	514.6692257	0.398494856	0.155102775	0.744529568
FBgn0051145	CG31145	protein_coding	801.3738378	-0.5248539	0.122500016	0.744739099
FBgn0040319	Gclc	protein_coding	1088.845178	0.227996895	0.199021365	0.744948286
FBgn0025382	Rab27	protein_coding	5.685248531	-0.097250802	0.232715576	0.745157131
FBgn0014464	Cp7Fa	protein_coding	6.461869154	0.089134325	0.234792455	0.745365633
FBgn0051324	Cipc	protein_coding	48.89386921	-0.112844892	0.228502318	0.745573796
FBgn0052982	CG32982	protein_coding	72.42131192	0.214751878	0.202232854	0.745781618
FBgn0037677	CG12951	protein_coding	19.21355403	0.104003823	0.230385388	0.745989102
FBgn0041184	Socs36E	protein_coding	149.5646981	-0.138393709	0.221465374	0.746196248
FBgn0036950	CG6996	protein_coding	23.16830552	0.099967075	0.231302519	0.746403057
FBgn0086367	t	protein_coding	70.70552416	-0.112511003	0.227979809	0.746609528
FBgn0035780	CG18417	protein_coding	34.83407876	0.124019083	0.224884208	0.746815665
FBgn0051320	HEATR2	protein_coding	67.83408596	0.163356843	0.214749047	0.747021466
FBgn0265938	lncRNA:CR44725	ncRNA	8.253061693	-0.090300665	0.233500992	0.747226933
FBgn0265577	IBIN	protein_coding	10.48365285	-0.091132822	0.233243642	0.747432066
FBti0063443	FB{}5382	transposable_element	3.280226154	-0.090025014	0.233307489	0.747636867
FBgn0083956	CG34120	protein_coding	37.74862717	0.101392645	0.230349062	0.747841337
FBgn0026619	Taz	protein_coding	528.4905891	0.270708124	0.186941822	0.748045475
FBgn0030090	fend	protein_coding	51.52317961	-0.114016728	0.227054474	0.748249283
FBgn0029170	TwdlT	protein_coding	64.68293171	-0.082681548	0.235082988	0.748452762
FBgn0035313	CG13810	protein_coding	22.47257581	0.120392552	0.225360263	0.748655912
FBgn0085300	Cpr65Ay	protein_coding	142.208633	0.273165039	0.186131691	0.748858734
FBgn0029979	mahe	protein_coding	755.255978	-0.198449874	0.2052309	0.749061229
FBgn0001128	Gpdh1	protein_coding	21582.55231	-0.302561558	0.178544832	0.749263399
FBgn0030799	CG4872	protein_coding	28.52980131	0.130170245	0.222661141	0.749465242
FBgn0034897	Sesn	protein_coding	729.886654	-0.169016072	0.212700219	0.749666761
FBgn0036843	Sfxn2	protein_coding	410.3742684	0.321145321	0.173565878	0.749867957
FBgn0005659	Ets98B	protein_coding	200.2984102	-0.236016461	0.195316597	0.750068829
FBgn0265174	PIG-V	protein_coding	202.4236359	0.331638989	0.170842497	0.750269379
FBgn0029828	CG6067	protein_coding	67.78629425	0.116777833	0.225741634	0.750469608
FBgn0033760	CG8785	protein_coding	327.9218463	-0.188031932	0.20751327	0.750669515
FBgn0264750	CG44008	protein_coding	735.1691174	0.260196844	0.189014186	0.750869103
FBgn0020508	Ag5r2	protein_coding	2643.548709	0.288618832	0.181718789	0.751068372
FBgn0034437	CG10051	protein_coding	358.0374589	-0.190509886	0.206651433	0.751267322
FBti0059708	S{}1647	transposable_element	10.42367459	-0.101361232	0.229396247	0.751465955
FBgn0040832	CG8012	protein_coding	114.8177491	0.107672385	0.227735742	0.75166427
FBgn0034943	Fmo-1	protein_coding	911.0639413	0.409440224	0.150634225	0.75186227
FBgn0034318	CG14500	protein_coding	493.3825328	0.327225697	0.171563555	0.752059954
FBgn0267486	Ptp36E	protein_coding	100.5191456	0.301554491	0.178057258	0.752257324
FBgn0037853	CG14696	protein_coding	125.4554626	0.222436279	0.19807787	0.75245438
FBgn0033889	CG6701	protein_coding	312.6666516	-0.219953296	0.198703775	0.752651122
FBgn0032143	CG4017	protein_coding	14.52453534	-0.087358443	0.232460789	0.752847553
FBgn0033054	CG14591	protein_coding	14.5898774	0.108452906	0.227055962	0.753043671
FBgn0086674	Tpst	protein_coding	378.7714134	-0.345893578	0.16656637	0.753239479
FBgn0037730	CG9444	protein_coding	42.73049099	0.129301434	0.221696902	0.753434976
FBgn0033725	Cpr49Ac	protein_coding	1804.719603	-0.087428454	0.232277192	0.753630164
FBgn0033781	CG13319	protein_coding	415.5214154	0.336139203	0.168934872	0.753825043
FBgn0040717	Nplp4	protein_coding	1365.783852	0.097391098	0.229629516	0.754019614
FBgn0051954	CG31954	protein_coding	14.57945375	-0.104039809	0.227811581	0.754213879
FBgn0035792	CG7548	protein_coding	7.248154564	-0.086810919	0.232026244	0.754407836
FBgn0034545	CG13438	protein_coding	192.4260666	-0.080596828	0.233569739	0.754601489
FBgn0036727	SecCl	protein_coding	53.04790317	0.171404544	0.210462063	0.754794835
FBgn0030562	CG9400	protein_coding	5.537456627	-0.086417743	0.232047187	0.754987878
FBgn0037100	CapaR	protein_coding	37.65099769	-0.141748341	0.217987431	0.755180617
FBgn0037031	CG11456	protein_coding	85.71385902	0.200805995	0.202954256	0.755373052
FBgn0038273	CG14860	protein_coding	41.20980663	-0.142721249	0.2176015	0.755565186
FBgn0052304	obst-I	protein_coding	15.97540421	-0.112532555	0.225240527	0.755757018
FBgn0051495	CG31495	protein_coding	61.06708133	0.215038929	0.199210126	0.755948549
FBgn0003862	trx	protein_coding	289.8218078	-0.159607574	0.213260818	0.75613978
FBgn0027586	CG5867	protein_coding	10.01106787	0.099151594	0.228511022	0.756330712
FBgn0050091	CG30091	protein_coding	120.3773183	0.125692995	0.221769788	0.756521345
FBgn0053293	CG33293	protein_coding	3.703370407	0.086516006	0.231684023	0.75671168
FBgn0041150	hoe1	protein_coding	77.23780761	0.206568839	0.201176685	0.756901718
FBgn0036476	sstn	protein_coding	51.61303077	-0.150696485	0.215202623	0.757091459
FBgn0052011	CR32011	pseudogene	68.14465265	-0.086928462	0.230954439	0.757280905
FBgn0038492	Mur89F	protein_coding	508.5742693	-0.081205229	0.232385009	0.757470056
FBgn0038676	CG6026	protein_coding	301.5532793	-0.080465781	0.232493324	0.757658913
FBgn0039564	Nep7	protein_coding	947.8185717	-0.367997339	0.159785092	0.757847475
FBgn0260795	NaPi-III	protein_coding	3678.55471	0.133943728	0.218822161	0.758035745
FBgn0038742	Arc42	protein_coding	1287.820822	0.462411663	0.135763876	0.758223722
FBgn0034624	CG17974	protein_coding	211.7571804	0.140952605	0.216807317	0.758411408
FBgn0039443	TwdlS	protein_coding	3.645681401	-0.080861398	0.231954214	0.758598802
FBgn0039437	TwdlL	protein_coding	11.18992231	0.097504264	0.227727546	0.758785906
FBgn0034267	CG4984	protein_coding	324.811254	0.239871424	0.191625705	0.758972721
FBgn0037612	CG8112	protein_coding	102.7824775	0.185629166	0.205178255	0.759159247
FBgn0016930	Dyrk2	protein_coding	140.8925817	-0.139427523	0.216780135	0.759345484
FBgn0036978	Toll-9	protein_coding	28.09335633	0.132212449	0.2184537	0.759531434
FBgn0267781	lncRNA:CR46112	ncRNA	7.911318778	0.083160707	0.230712614	0.759717096
FBgn0052374	CG32374	protein_coding	39.93539611	-0.10694204	0.224696723	0.759902473
FBgn0051345	CG31345	protein_coding	17.22841165	0.110715511	0.223712907	0.760087563
FBgn0039679	ppk19	protein_coding	5.929205613	-0.083768578	0.230257396	0.760272369
FBgn0004957	por	protein_coding	61.00562098	0.194867638	0.202203319	0.76045689
FBgn0039068	Pex11c	protein_coding	126.8916357	-0.190675091	0.203252325	0.760641128
FBgn0044508	snoRNA:M	snoRNA	2.962426681	0.084585314	0.229854798	0.760825082
FBgn0040795	CG13038	protein_coding	15.98103644	0.116205335	0.221906018	0.761008754
FBgn0041182	Tep2	protein_coding	3121.140847	-0.41046016	0.148009188	0.761192144
FBgn0010038	GstD2	protein_coding	596.6024732	0.18150177	0.205379669	0.761375253
FBgn0031523	CG15408	protein_coding	119.3680416	0.236504704	0.191536602	0.761558082
FBgn0051997	CG31997	protein_coding	456.8205174	-0.336389553	0.166404191	0.761740631
FBgn0034438	CG9416	protein_coding	197.6421657	0.112671375	0.222396244	0.7619229
FBgn0053179	beat-IIIb	protein_coding	9.372502313	0.096521162	0.22638858	0.762104891
FBgn0262965	CR43276	pseudogene	51.17923019	0.103085234	0.224580853	0.762286604
FBgn0286827	lncRNA:CR43334	ncRNA	10.36867159	-0.094031977	0.226794538	0.76246804
FBgn0034612	CG10505	protein_coding	55.24777091	0.123447814	0.219429526	0.762649199
FBgn0030912	CG6023	protein_coding	21.35351369	-0.128088675	0.218206827	0.762830082
FBgn0038439	Cad89D	protein_coding	11.45845534	-0.080137754	0.23015152	0.76301069
FBgn0261705	CG42741	protein_coding	29.20795231	-0.103454147	0.224317554	0.763191023
FBgn0032151	nAChRalpha6	protein_coding	30.62464807	-0.119206373	0.220339493	0.763371081
FBgn0037174	CG14457	protein_coding	64.68708174	-0.162327448	0.20944568	0.763550866
FBgn0032204	CG4953	protein_coding	157.3004029	0.230356684	0.192431495	0.763730378
FBgn0036992	Hpd	protein_coding	1108.01372	0.203208231	0.198977853	0.763909619
FBgn0029737	CG6903	protein_coding	200.0538553	-0.176582129	0.205608575	0.764088587
FBgn0036760	CG5567	protein_coding	1009.177999	-0.418472124	0.145203247	0.764267284
FBgn0028494	CG6424	protein_coding	156.6069082	0.135832873	0.215743602	0.764445711
FBgn0039328	CHKov2	protein_coding	14.10003777	0.105394401	0.223333904	0.764623868
FBgn0016075	vkg	protein_coding	69315.63336	-0.343381736	0.163900998	0.764801755
FBgn0051032	CR31032	pseudogene	10.8478981	0.101900217	0.224002131	0.764979375
FBgn0036007	path	protein_coding	2826.848496	-0.20795667	0.197414843	0.765156726
FBgn0263111	cac	protein_coding	50.75358966	-0.107408617	0.222345995	0.76533381
FBgn0266705	asRNA:CR45195	ncRNA	6.798401314	0.088396938	0.227077525	0.765510627
FBgn0037940	CG14720	protein_coding	9.314013291	-0.093140743	0.225675934	0.765687179
FBgn0262003	CG42821	protein_coding	93.90216832	-0.164148406	0.207974951	0.765863464
FBgn0040318	HGTX	protein_coding	10.55983852	-0.097599173	0.224521101	0.766039485
FBgn0037223	TwdlU	pseudogene	7.229908504	-0.078778083	0.229202407	0.766215241
FBgn0053459	CG33459	protein_coding	199.8513637	-0.112821039	0.220687558	0.766390733
FBgn0250839	CG2016	protein_coding	143.4741993	-0.076132216	0.229759152	0.766565962
FBgn0030479	Rbp1-like	protein_coding	282.1306922	-0.219811656	0.194010166	0.766740928
FBgn0024897	b6	protein_coding	15.65401532	-0.086546067	0.227022692	0.766915633
FBgn0035636	Cralbp	protein_coding	71.0685981	0.166450989	0.207156437	0.767090076
FBgn0031488	Ccdc85	protein_coding	42.58270398	-0.129205324	0.21640166	0.767264258
FBgn0052495	Gss2	protein_coding	602.1408289	-0.230289343	0.191191301	0.76743818
FBgn0039015	Takl2	protein_coding	74.62794605	0.138069242	0.214067562	0.767611842
FBgn0035802	Pura	protein_coding	144.659003	-0.151453919	0.210701455	0.767785245
FBgn0010294	ng2	protein_coding	44.78552695	-0.091719521	0.225456138	0.767958389
FBgn0022700	Cht4	protein_coding	150.7337843	-0.138739838	0.213654414	0.768131276
FBgn0030558	Tat	protein_coding	320.1992215	0.143579629	0.212419686	0.768303905
FBgn0011774	Irbp	protein_coding	172.9340472	0.222030406	0.192937676	0.768476277
FBgn0037849	CG4596	protein_coding	16.52408462	0.101303592	0.222839474	0.768648393
FBgn0082930	snoRNA:Me28S-G2703b	snoRNA	6.170129613	-0.087662505	0.226137777	0.768820254
FBgn0031695	Cyp4ac3	protein_coding	38.85855823	0.108482922	0.220965255	0.768991859
FBgn0039419	CG12290	protein_coding	157.7757495	0.227603381	0.191427165	0.76916321
FBgn0000567	Eip74EF	protein_coding	42.10653493	-0.101001147	0.222787456	0.769334307
FBgn0052548	CG32548	protein_coding	66.46085151	-0.073610088	0.229506297	0.76950515
FBgn0260942	bond	protein_coding	458.167494	0.306476435	0.171801777	0.769675741
FBgn0263113	Cc2d2a	protein_coding	13.06203362	0.086565933	0.226247639	0.769846079
FBgn0036818	CG14074	protein_coding	21.26133512	-0.115753062	0.218906679	0.770016165
FBgn0032451	spict	protein_coding	211.0022377	0.335284612	0.164548037	0.770186001
FBgn0019660	lncRNA:roX2	ncRNA	40.83682295	0.094393134	0.2239362	0.770355586
FBgn0035443	CG12010	protein_coding	84.52256468	0.223572085	0.191901744	0.770524921
FBgn0038260	CG14855	protein_coding	61.74042182	-0.132911034	0.214255786	0.770694006
FBgn0038735	MICU3	protein_coding	226.3476128	0.158045636	0.208039755	0.770862843
FBgn0051116	ClC-a	protein_coding	701.6315965	0.190736106	0.199947669	0.771031431
FBgn0085465	CG34436	protein_coding	12.67894307	0.089687005	0.224846751	0.771199771
FBgn0020545	kraken	protein_coding	1876.824176	0.369949965	0.155600229	0.771367864
FBgn0052074	CG32074	protein_coding	103.7650233	-0.074534613	0.228529912	0.771535711
FBgn0050280	CG30280	protein_coding	6.84727531	0.076466864	0.228043027	0.77170331
FBgn0028482	bdl	protein_coding	35.00024738	-0.112620467	0.219110578	0.771870665
FBgn0285958	Fuca	protein_coding	123.6291127	-0.181821995	0.201958746	0.772037774
FBgn0038582	CG7988	protein_coding	43.58068657	-0.120783613	0.216998195	0.772204638
FBgn0035517	CG1265	protein_coding	201.5552929	-0.185421674	0.201016631	0.772371258
FBgn0042630	Sox21b	protein_coding	25.9295057	-0.128843196	0.214966656	0.772537635
FBgn0037560	CR18228	pseudogene	63.05719082	-0.099446194	0.22215951	0.772703769
FBgn0029932	CG4607	protein_coding	580.8769358	0.139776105	0.212147292	0.77286966
FBgn0032449	CG17036	protein_coding	862.3794095	-0.39414814	0.149407203	0.77303531
FBgn0037713	CG16790	protein_coding	63.37685332	0.161792329	0.206643412	0.773200718
FBgn0063499	GstE10	protein_coding	208.0207801	-0.221679571	0.191878696	0.773365885
FBgn0042696	NfI	protein_coding	195.0892388	-0.133475644	0.213577432	0.773530811
FBgn0004777	Ccp84Ag	protein_coding	4.62384169	-0.074481345	0.228029409	0.773695498
FBgn0038839	Ktl	protein_coding	95.62003533	-0.208584344	0.194950455	0.773859946
FBgn0003057	CG10598	protein_coding	338.6973327	0.208354818	0.194881807	0.774024155
FBgn0035187	Trh	protein_coding	10.53126211	0.090896711	0.223758962	0.774188126
FBgn0051658	Nnf1b	protein_coding	18.08595616	0.092802352	0.223268929	0.774351858
FBgn0034716	Oatp58Dc	protein_coding	321.6427378	-0.379357482	0.152697518	0.774515354
FBgn0033204	CG2065	protein_coding	180.5856464	0.107703348	0.219319688	0.774678613
FBgn0036600	CG13043	protein_coding	31.61512669	-0.0983469	0.221603743	0.774841636
FBgn0263132	Cht6	protein_coding	273.4056246	-0.083757301	0.225181057	0.775004424
FBgn0001223	Hsp22	protein_coding	261.2191951	0.07803916	0.22657038	0.775166976
FBgn0028374	Hug	protein_coding	28.51461802	-0.124335953	0.215183899	0.775329293
FBgn0265962	lncRNA:CR44749	ncRNA	3.514798843	-0.07899525	0.226322246	0.775491376
FBgn0033592	CG13215	protein_coding	12.98776642	0.082288242	0.225395184	0.775653226
FBgn0039722	Capa	protein_coding	13.85744541	0.093703223	0.222570205	0.775814842
FBgn0036956	CG13813	protein_coding	13.84860776	-0.089342931	0.223560184	0.775976226
FBgn0000422	Ddc	protein_coding	30.32264641	-0.12405066	0.214936437	0.776137377
FBgn0010223	Galphaf	protein_coding	128.9471203	0.2293984	0.189062472	0.776298297
FBgn0030746	CG9981	protein_coding	172.3581178	-0.184969278	0.199913936	0.776458986
FBgn0042110	CG18765	protein_coding	46.77530932	0.14207185	0.210422098	0.776619444
FBgn0265590	lncRNA:CR44417	ncRNA	48.63960662	-0.153647607	0.207561169	0.776779672
FBgn0001142	Gs1	protein_coding	4417.608562	0.177052113	0.201786794	0.776939671
FBgn0038160	CG9759	protein_coding	31.8436644	0.13234964	0.212601153	0.77709944
FBgn0034407	DptB	protein_coding	10.80779336	-0.070957095	0.227628548	0.77725898
FBgn0051464	CG31464	protein_coding	34.69346058	0.105935771	0.219039401	0.777418293
FBgn0263504	lncRNA:CR43493	ncRNA	43.15532232	-0.111967712	0.21755822	0.777577377
FBgn0283451	br	protein_coding	93.48723714	-0.094123343	0.221918248	0.777736235
FBgn0030028	Corp	protein_coding	5.343966382	-0.075960282	0.226334729	0.777894865
FBgn0031970	CG7227	protein_coding	19.7123952	0.092031254	0.222358199	0.77805327
FBgn0039217	CG13627	protein_coding	8.723564053	-0.073431377	0.226896303	0.778211448
FBgn0036773	CG13698	protein_coding	90.88121517	-0.191220308	0.198002355	0.778369402
FBgn0260817	gkt	protein_coding	113.0317123	-0.167613144	0.203713947	0.77852713
FBgn0036549	CG10516	protein_coding	71.0262745	-0.180922621	0.200443175	0.778684634
FBgn0034551	CG15225	protein_coding	894.1121382	-0.073431489	0.226698977	0.778841915
FBgn0062412	Ctr1B	protein_coding	113.3360388	-0.251225803	0.18304188	0.778998972
FBgn0030174	CG15312	protein_coding	13.94886032	-0.088814113	0.222738825	0.779155806
FBgn0033247	Nup44A	protein_coding	426.854239	0.300976146	0.170834348	0.779312418
FBgn0051469	Argp	protein_coding	4.884869986	-0.075289601	0.225975173	0.779468808
FBgn0050288	CG30288	protein_coding	19.24554829	-0.094523002	0.221051334	0.779624977
FBgn0015774	NetB	protein_coding	65.99907503	-0.138490485	0.210244248	0.779780925
FBgn0267665	lncRNA:CR46003	ncRNA	23.73850616	-0.098170646	0.220040935	0.779936652
FBgn0265660	lncRNA:CR44467	ncRNA	22.66033967	-0.102386019	0.218907523	0.780092159
FBgn0266369	Mtp	protein_coding	7877.184508	-0.365393832	0.154669961	0.780247447
FBgn0036986	CG5282	protein_coding	9.763507927	0.087757636	0.222332332	0.780402515
FBgn0037263	slx1	protein_coding	15.16666976	0.097807751	0.219861825	0.780557365
FBgn0043799	CG31381	protein_coding	90.77604169	0.15578222	0.205721264	0.780711997
FBgn0069056	CG33226	protein_coding	32.74747005	-0.100002047	0.219309683	0.780866411
FBgn0033133	Tsp42Ek	protein_coding	84.41046055	0.161231535	0.204260854	0.781020608
FBgn0033574	Spn47C	protein_coding	52.32613438	0.12025323	0.214082558	0.781174588
FBgn0038957	CG7059	protein_coding	4.057918233	0.072766302	0.225624301	0.781328351
FBgn0033652	ths	protein_coding	15.91717982	-0.096324022	0.219844571	0.781481899
FBgn0038866	CG5810	protein_coding	12.18675066	0.075086327	0.224796687	0.781635231
FBgn0043854	slam	protein_coding	80.93537004	0.115081666	0.215068224	0.781788349
FBgn0011706	rpr	protein_coding	13.72720427	-0.091901491	0.220681818	0.781941251
FBgn0052333	CG32333	protein_coding	63.61465856	0.098933877	0.218932318	0.78209394
FBgn0028397	Tob	protein_coding	124.5252582	-0.142131921	0.208372548	0.782246415
FBgn0036640	nxf2	protein_coding	28.52742197	0.110111143	0.21609828	0.782398677
FBgn0029837	Tsp5D	protein_coding	19.33806771	-0.09535879	0.219533184	0.782550726
FBgn0026077	Gasp	protein_coding	723.6531331	-0.077334019	0.223878542	0.782702563
FBgn0040850	CG15210	protein_coding	24.78424652	0.101555496	0.217993287	0.782854188
FBgn0034398	CG15098	protein_coding	1805.214226	0.194890283	0.195242199	0.783005602
FBgn0031457	Snx21	protein_coding	56.770145	0.170902534	0.201045918	0.783156804
FBgn0031432	Cyp309a1	protein_coding	771.2550731	0.083120416	0.222328752	0.783307796
FBgn0261445	sgl	protein_coding	797.7331348	0.274793305	0.175844382	0.783458578
FBgn0030218	CG1628	protein_coding	419.3958596	0.259581399	0.179522519	0.783609151
FBgn0034487	Efhc1.2	protein_coding	3.950780231	-0.073556398	0.224580522	0.783759514
FBgn0029608	CG3091	protein_coding	51.38011713	0.114499679	0.214639748	0.783909668
FBgn0062961	lncRNA:CR33942	ncRNA	163.7517362	-0.198874722	0.194173668	0.784059613
FBgn0020638	Lcp65Ag1	protein_coding	6966.137975	0.07971847	0.223010973	0.784209351
FBgn0263973	jv	protein_coding	100.0308567	-0.238947118	0.184374912	0.784358882
FBgn0262947	lncRNA:CR43266	ncRNA	11.31462604	0.094242334	0.219426859	0.784508205
FBgn0038818	Nep4	protein_coding	23.3502948	-0.116199868	0.214101816	0.784657322
FBgn0052259	CG32259	protein_coding	39.55265874	0.085933435	0.221353779	0.784806232
FBgn0053971	Ir62a	protein_coding	13.33478308	-0.086414629	0.221163853	0.784954937
FBti0063517	Tc1-2{}5456	transposable_element	4.585178113	0.072866196	0.224398857	0.785103436
FBgn0037176	CG14456	protein_coding	59.30762069	0.12061258	0.212744831	0.785251731
FBgn0025726	unc-13	protein_coding	216.758666	-0.120327233	0.212780223	0.785399821
FBgn0037326	CG14669	protein_coding	44.30083431	-0.113771816	0.214312146	0.785547706
FBgn0050489	Cyp12d1-p	protein_coding	311.6009659	0.174694594	0.199511281	0.785695389
FBgn0034856	yellow-d2	protein_coding	16.44284028	0.089085282	0.219963309	0.785842868
FBgn0015543	snoRNA:Me28S-A1322	snoRNA	17.4756307	-0.092366558	0.219013076	0.785990144
FBgn0250835	CG15394	protein_coding	24.38676518	-0.119556508	0.21244676	0.786137219
FBgn0028955	CG8788	protein_coding	137.2870881	0.114723826	0.213588516	0.786284091
FBgn0052437	CG32437	protein_coding	16.02646879	0.080508229	0.221842303	0.786430761
FBgn0038507	CG5863	protein_coding	16.15361274	-0.103384445	0.216254092	0.786577231
FBgn0260746	Ect3	protein_coding	868.3308494	-0.175674087	0.198810506	0.786723499
FBgn0030628	CG9114	protein_coding	23.67451108	0.096830737	0.217814366	0.786869567
FBgn0039154	Npc2f	protein_coding	103.6297019	0.130399169	0.209708523	0.787015436
FBgn0030105	CG15369	protein_coding	1044.740846	0.088065043	0.219886901	0.787161104
FBgn0036698	CG7724	protein_coding	19.116418	-0.089273571	0.219441092	0.787306574
FBgn0052570	TwdlY	protein_coding	12.14899445	-0.067633211	0.22459295	0.787451845
FBgn0041581	AttB	protein_coding	14.33448892	-0.074325224	0.222954082	0.787596918
FBgn0030932	Ggt-1	protein_coding	171.9086468	0.11775952	0.212455737	0.787741793
FBgn0051454	CG31454	protein_coding	48.47705274	-0.145977559	0.205645604	0.78788647
FBgn0000564	Eh	protein_coding	4.817339795	0.074776218	0.222790407	0.788030951
FBgn0033600	Cpr47Ec	protein_coding	77.28505204	-0.098861207	0.216904172	0.788175234
FBgn0033348	Spt	protein_coding	48.01758537	0.129141365	0.209571744	0.788319322
FBgn0030001	cyr	protein_coding	3.683356325	-0.071354711	0.223469504	0.788463213
FBgn0033356	CG8229	protein_coding	389.3452176	0.45332545	0.13153455	0.78860691
FBgn0030679	CG8206	protein_coding	752.2767123	0.370028803	0.151571367	0.78875041
FBgn0035057	CG3880	protein_coding	6.83595816	-0.074165804	0.222750364	0.788893717
FBgn0261975	CG42806	protein_coding	257.9004647	0.130548717	0.209128685	0.789036829
FBgn0038009	CG17738	protein_coding	190.751482	0.119602896	0.211758733	0.789179747
FBgn0260874	Ir76a	protein_coding	2.191421791	-0.067436706	0.224303481	0.789322471
FBgn0030485	CG1998	protein_coding	58.81566979	-0.135339202	0.207949761	0.789465003
FBgn0039749	CG11498	protein_coding	24.23557966	-0.091992656	0.218313806	0.789607342
FBgn0032665	CG15152	protein_coding	168.8106674	0.205892101	0.190916346	0.789749488
FBgn0038418	pad	protein_coding	29.31214998	-0.099763199	0.216350249	0.789891443
FBgn0037773	CG5359	protein_coding	40.16322951	-0.140762409	0.206492441	0.790033206
FBgn0023535	arg	protein_coding	2480.542948	-0.278789503	0.173270034	0.790174777
FBgn0034497	Mpcp1	protein_coding	968.7076912	0.382819323	0.148255358	0.790316158
FBgn0040279	Osi14	protein_coding	193.6683781	-0.064489623	0.224684418	0.790457349
FBgn0010051	Itpr	protein_coding	984.5570516	-0.172231116	0.198737108	0.79059835
FBgn0053213	Boh1	protein_coding	27.47131657	0.126337873	0.209720384	0.790739161
FBgn0261016	clos	protein_coding	3.359417462	-0.072312633	0.222675724	0.790879783
FBgn0260768	CG42566	protein_coding	46.55172765	-0.074115538	0.222167768	0.791020216
FBgn0030357	Sclp	protein_coding	225.3157913	0.21718075	0.187815615	0.79116046
FBgn0037809	CG12818	protein_coding	79.33920104	0.161329776	0.201206801	0.791300517
FBgn0086072	snoRNA:Or-CD11a	snoRNA	3.446388469	0.069068972	0.223320797	0.791440386
FBgn0035751	CG14829	protein_coding	6.935537393	-0.075421585	0.221758882	0.791580067
FBgn0036282	Smyd4-2	protein_coding	104.6155045	0.165251667	0.200211627	0.791719562
FBgn0034160	CG5550	protein_coding	18.98599728	0.097062283	0.21654244	0.791858869
FBgn0033170	sPLA2	protein_coding	82.43329971	-0.119553019	0.211103195	0.791997991
FBgn0038660	Sgsh	protein_coding	334.2252281	-0.42564102	0.137701698	0.792136927
FBgn0032805	CG10337	protein_coding	404.2615462	0.206668711	0.190186496	0.792275677
FBgn0050195	CG30195	protein_coding	31.59900719	0.115832558	0.211888754	0.792414242
FBgn0036598	CG4982	protein_coding	11.31823436	0.079156792	0.220671027	0.792552623
FBgn0036948	CG7298	protein_coding	3056.044225	0.252899822	0.178990492	0.792690819
FBgn0042173	CG18853	protein_coding	53.27660745	0.070327694	0.222721955	0.792828831
FBgn0051561	Osi16	protein_coding	6.92378028	-0.067518447	0.223301882	0.79296666
FBgn0037151	CG7130	protein_coding	95.37367895	0.111702489	0.212717609	0.793104305
FBgn0032670	CG5783	protein_coding	16.99419166	0.096005848	0.216469074	0.793241767
FBgn0035540	Syx17	protein_coding	87.56939619	-0.149138708	0.203682289	0.793379047
FBgn0032400	CG6770	protein_coding	1544.304329	0.07769629	0.220735985	0.793516145
FBgn0052407	CG32407	protein_coding	227.7325712	-0.111306243	0.212685343	0.793653061
FBgn0037537	CG2767	protein_coding	739.5532939	-0.424608817	0.137663971	0.793789795
FBgn0034427	CG10474	protein_coding	5.395125511	0.071600936	0.22211519	0.793926349
FBgn0259175	ome	protein_coding	541.4003314	-0.23987439	0.181769751	0.794062721
FBgn0001967	NimC3	protein_coding	18.73944362	0.08747737	0.218155736	0.794198914
FBgn0026592	Fie	protein_coding	9.665666408	0.080962862	0.219659631	0.794334926
FBgn0051431	CG31431	protein_coding	102.9036826	0.147403764	0.203777193	0.794470759
FBgn0030833	CG8915	protein_coding	95.4586893	0.164782625	0.199619783	0.794606412
FBgn0036782	CG7320	protein_coding	18.72403085	-0.064761571	0.223442225	0.794741887
FBgn0261671	tweek	protein_coding	1350.237154	-0.167430497	0.198727312	0.794877183
FBgn0034194	CG15611	protein_coding	181.1379334	0.18030784	0.195503992	0.795012301
FBgn0000463	Dl	protein_coding	49.80837835	-0.099653047	0.214582522	0.795147241
FBgn0051780	CG31780	protein_coding	1616.383823	-0.515872248	0.115374139	0.795282004
FBgn0004396	CrebA	protein_coding	626.2466003	-0.347490811	0.155437072	0.795416589
FBgn0265778	PDZ-GEF	protein_coding	283.4950035	-0.204715658	0.189426433	0.795550998
FBgn0037841	CG4565	protein_coding	12.38863269	0.074894431	0.220338367	0.79568523
FBgn0034140	Lst	protein_coding	573.1038988	0.116464481	0.210419072	0.795819286
FBgn0051272	CG31272	protein_coding	455.916913	0.282152008	0.170921915	0.795953166
FBgn0030245	CG1637	protein_coding	1137.767542	-0.193162812	0.192082463	0.796086871
FBgn0052103	SCaMC	protein_coding	1094.985525	-0.382132074	0.147080546	0.796220401
FBgn0039681	CG7582	protein_coding	155.9408401	-0.093694599	0.215532668	0.796353756
FBgn0035607	CG4835	protein_coding	32.55513219	0.115804523	0.210174634	0.796486936
FBgn0034647	pirk	protein_coding	69.10870329	-0.142106511	0.203913039	0.796619943
FBgn0027610	Dic1	protein_coding	5015.653673	0.343652967	0.156005047	0.796752776
FBgn0051363	Jupiter	protein_coding	250.6688526	-0.084853101	0.217383504	0.796885435
FBgn0039736	CG7912	protein_coding	35.77477907	0.096934072	0.214400163	0.797017922
FBgn0032911	tadr	protein_coding	9.205397457	0.080933559	0.218190988	0.797150236
FBgn0031039	Shawn	protein_coding	413.9459483	0.13983153	0.204010576	0.797282377
FBgn0013307	Odc1	protein_coding	2371.232751	0.338634887	0.156826367	0.797414347
FBgn0260000	CG17570	protein_coding	10.73260594	0.078208986	0.218537815	0.797546145
FBgn0034021	CG8180	protein_coding	69.20150571	0.163518556	0.198312539	0.797677771
FBgn0035931	CG13312	protein_coding	10.03042922	-0.079924937	0.218107307	0.797809227
FBgn0083972	CG34136	protein_coding	782.0310343	-0.183562366	0.193532735	0.797940512
FBgn0031451	CG9961	protein_coding	7.198549045	0.074433993	0.219224906	0.798071626
FBgn0000636	Fas3	protein_coding	535.1446132	-0.345999449	0.154890372	0.79820257
FBgn0052582	lncRNA:CR32582	ncRNA	4.315306649	0.067995394	0.22072522	0.798333345
FBgn0037060	CG10508	protein_coding	11.89951925	0.08036862	0.217743937	0.79846395
FBgn0033601	Cpr47Ed	protein_coding	57.1403266	-0.076098789	0.218728787	0.798594387
FBgn0038485	CG5255	protein_coding	27.14217843	-0.10101317	0.212773915	0.798724654
FBgn0259245	DIP-beta	protein_coding	10.44784524	0.077093795	0.218328737	0.798854753
FBgn0001216	Hsc70-1	protein_coding	3.799842341	0.067532136	0.220583038	0.798984685
FBgn0039038	CG6688	protein_coding	6.998920271	-0.076175793	0.218525088	0.799114448
FBgn0035880	Culd	protein_coding	209.0012427	-0.111507618	0.210057005	0.799244044
FBgn0039537	Hsdl2	protein_coding	1526.471111	0.428947951	0.134995814	0.799373473
FBgn0000003	7SLRNA:CR32864	ncRNA	4.737937271	0.065001297	0.220977117	0.799502735
FBgn0261504	7SLRNA:CR42652	ncRNA	4.737937271	0.065001297	0.220977117	0.799631831
FBgn0004832	Xpac	protein_coding	65.05533912	0.150650741	0.200720086	0.79976076
FBgn0015351	Mettl4	protein_coding	45.54870311	0.14270924	0.202594626	0.799889524
FBgn0033048	CG7881	protein_coding	25.35109558	0.096816479	0.21342963	0.800018122
FBgn0030796	CG4829	protein_coding	271.2219997	-0.085711697	0.2160163	0.800146556
FBgn0010423	TpnC47D	protein_coding	3794.644903	0.251737955	0.176731459	0.800274824
FBgn0259140	Cubn2	protein_coding	20.07960322	0.07501349	0.218464833	0.800402928
FBgn0050479	CG30479	protein_coding	54.46848075	0.116695172	0.208567441	0.800530867
FBgn0039199	CG13615	protein_coding	3.514460556	-0.065957795	0.220541801	0.800658643
FBgn0035265	PIG-Wb	protein_coding	84.80384653	0.12209246	0.207255711	0.800786255
FBgn0063924	Kaz1-ORFA	pseudogene	8.764276158	-0.064751578	0.220777972	0.800913703
FBgn0037772	Spn85F	protein_coding	19.4819032	-0.082969806	0.216277023	0.801040989
FBgn0267035	asRNA:CR45479	ncRNA	33.12093664	0.111755189	0.209462148	0.801168113
FBgn0035623	mthl2	protein_coding	17.17660385	-0.079265028	0.217118752	0.801295073
FBgn0035203	Acat2	protein_coding	687.2484703	-0.238992885	0.179445465	0.801421872
FBgn0036262	CG6910	protein_coding	5150.641705	0.112216417	0.209324614	0.801548509
FBgn0033246	ACC	protein_coding	38778.8597	0.342790882	0.154928069	0.801674985
FBgn0086693	iav	protein_coding	2.829732372	-0.062622388	0.220955724	0.8018013
FBgn0033573	Obp47a	protein_coding	15.13106418	0.085101556	0.215651019	0.801927454
FBgn0030748	Traf-like	protein_coding	101.1576118	0.229809869	0.181503555	0.802053447
FBgn0030724	Nipsnap	protein_coding	1449.073516	-0.469459795	0.124970324	0.80217928
FBgn0262624	Tmhs	protein_coding	88.74163178	-0.22899606	0.181560254	0.802304953
FBgn0034381	List	protein_coding	27.80434185	0.118219526	0.207636747	0.802430467
FBgn0039872	salt	protein_coding	313.8009806	0.267959496	0.172367971	0.802555822
FBgn0286507	vrs	protein_coding	13.95691891	0.069066716	0.219178654	0.802681017
FBgn0266829	lncRNA:CR45291	ncRNA	4.409995406	0.064138523	0.220315792	0.802806054
FBgn0038865	cDIP	protein_coding	168.5386385	-0.113389617	0.208680552	0.802930933
FBgn0266237	lncRNA:CR44932	ncRNA	3.702287302	-0.065630355	0.219895406	0.803055653
FBgn0033136	Tsp42Eo	protein_coding	44.91617909	0.115118686	0.208239223	0.803180216
FBgn0002535	Lcp4	protein_coding	1948.261838	-0.123347673	0.206265191	0.803304621
FBgn0265413	CG44325	protein_coding	340.3974956	0.128725447	0.204969823	0.803428869
FBgn0038398	sxe2	protein_coding	7.500972618	0.068116511	0.219223676	0.80355296
FBgn0038894	CG15497	protein_coding	56.071681	-0.117828406	0.20745922	0.803676895
FBgn0005616	msl-2	protein_coding	187.2676929	0.10086936	0.211416272	0.803800674
FBgn0039052	CG6733	protein_coding	83.88626741	-0.23954019	0.178793935	0.803924296
FBgn0034797	nahoda	protein_coding	396.7679984	-0.213491085	0.184890585	0.804047763
FBgn0038511	cysu	protein_coding	155.2273441	-0.063631639	0.220093678	0.804171074
FBgn0035206	sturkopf	protein_coding	1866.677585	0.337414625	0.155683226	0.80429423
FBgn0266418	wake	protein_coding	108.6251774	-0.100278636	0.211390035	0.804417232
FBgn0029950	rumpel	protein_coding	13.32263686	-0.085348429	0.214854024	0.804540079
FBgn0030617	CG9095	protein_coding	491.4323586	-0.0610224	0.220496941	0.804662772
FBgn0266046	asRNA:bsAS	ncRNA	17.14022999	0.09938727	0.211434721	0.804785311
FBgn0052640	CG32640	protein_coding	256.1591577	0.109584442	0.209034937	0.804907696
FBgn0031815	frj	protein_coding	379.081448	-0.383238889	0.144788783	0.805029928
FBgn0036109	Cpr67Fa2	protein_coding	71.15930584	0.121309322	0.206270033	0.805152006
FBgn0037811	CG12592	protein_coding	9.654227128	0.059666486	0.22069992	0.805273932
FBgn0035267	CG13921	protein_coding	29.46285089	-0.112586119	0.208230255	0.805395706
FBgn0050458	CG30458	protein_coding	5.787137869	0.065278031	0.219313727	0.805517327
FBgn0038348	AOX2	protein_coding	174.3263799	-0.157337388	0.197693327	0.805638797
FBgn0027562	CG10345	protein_coding	5.228609583	0.0687237	0.218481739	0.805760115
FBgn0010222	Nmdmc	protein_coding	127.2877797	0.119215304	0.20656383	0.805881281
FBgn0031619	CG3355	protein_coding	945.0780437	-0.057230862	0.221010698	0.806002297
FBgn0035956	Doc2	protein_coding	8.144109936	0.07252619	0.217340716	0.806123161
FBgn0027949	msb1l	protein_coding	21.99593593	-0.080031163	0.215564421	0.806243875
FBgn0085413	CG34384	protein_coding	27.01053715	-0.09443644	0.212177502	0.806364439
FBgn0266456	CG45081	protein_coding	2.956853605	0.064915632	0.219013039	0.806484853
FBgn0040958	Peritrophin-15b	protein_coding	504.141451	0.162001263	0.196273843	0.806605118
FBgn0037163	laza	protein_coding	137.4689136	0.144805704	0.200295531	0.806725233
FBgn0033479	PIG-N	protein_coding	59.51813307	0.107464696	0.208972177	0.806845199
FBgn0028562	sut2	protein_coding	23.21831604	0.077761362	0.215912543	0.806965016
FBgn0033222	CG12824	protein_coding	19.63226865	-0.077236949	0.215957926	0.807084684
FBgn0051386	lncRNA:CR31386	ncRNA	8.848767204	-0.072499128	0.217006928	0.807204204
FBgn0032184	CG13135	protein_coding	1297.765736	-0.065815051	0.21850761	0.807323577
FBgn0016054	phr6-4	protein_coding	17.55136653	-0.082512225	0.214592717	0.807442801
FBgn0028509	CenG1A	protein_coding	171.4282874	-0.124610863	0.20472551	0.807561878
FBgn0050357	CG30357	protein_coding	7.921763713	0.079273776	0.215202732	0.807680808
FBgn0016061	side	protein_coding	36.89931383	0.093568512	0.211859241	0.807799591
FBgn0034293	CG14495	protein_coding	25.18755231	0.096269986	0.211206931	0.807918228
FBgn0054045	CG34045	protein_coding	6.609773264	0.063283604	0.218913945	0.808036718
FBgn0020304	drongo	protein_coding	297.2278779	-0.441119962	0.130597957	0.808155062
FBgn0031876	Atac1	protein_coding	42.8049527	0.122756087	0.204986589	0.80827326
FBgn0033540	Elp2	protein_coding	637.1732446	-0.329491981	0.156674	0.808391313
FBgn0039478	Nep5	protein_coding	2.823304032	-0.062220782	0.219109748	0.80850922
FBgn0034166	CG6472	protein_coding	4.203252479	0.062905627	0.218933643	0.808626982
FBgn0051973	Cda5	protein_coding	165.3838557	-0.129503698	0.203255161	0.8087446
FBgn0004606	zfh1	protein_coding	121.1006189	-0.126060675	0.204034684	0.808862073
FBgn0051898	CG31898	protein_coding	11.55937253	0.07265619	0.216498663	0.808979402
FBgn0034997	CG3376	protein_coding	969.1577548	-0.214067106	0.183463845	0.809096587
FBgn0085786	CR41501	pseudogene	2.307230717	0.05643665	0.220250574	0.809213628
FBgn0264904	asRNA:CR44095	ncRNA	11.08711949	-0.070800899	0.216835389	0.809330526
FBgn0286870	lncRNA:enrr	ncRNA	35.98487189	0.0923914	0.21175044	0.80944728
FBgn0042125	CG18787	protein_coding	61.85533296	-0.082511802	0.214053982	0.809563892
FBgn0085385	bma	protein_coding	16.76688151	-0.093499937	0.211453941	0.809680361
FBgn0014396	tim	protein_coding	106.8055999	0.109087954	0.207720064	0.809796688
FBgn0034182	SmydA-7	protein_coding	30.4169112	0.079880676	0.214344541	0.809912873
FBgn0053341	CG33341	protein_coding	3.834142088	-0.056354555	0.219761236	0.810028916
FBgn0086661	snoRNA:Psi28S-2566	snoRNA	5.665561603	-0.061513897	0.218546972	0.810144817
FBgn0035534	mRpS6	protein_coding	417.3817586	0.18972561	0.188631583	0.810260577
FBgn0002563	Lsp1beta	protein_coding	30094.80477	-0.058574411	0.219148037	0.810376196
FBgn0000547	ed	protein_coding	260.4729343	-0.091869852	0.211361169	0.810491674
FBgn0036680	Cpr73D	protein_coding	12.85483489	0.081677815	0.213714561	0.810607012
FBgn0033439	CG1773	protein_coding	3.975256294	-0.05671332	0.219446436	0.810722209
FBgn0263750	CG43675	protein_coding	17.98515175	0.073344969	0.215510986	0.810837266
FBgn0028544	Vajk3	protein_coding	8105.860854	0.081023155	0.213660066	0.810952184
FBgn0262477	FoxP	protein_coding	7.649748222	-0.067904436	0.216703231	0.811066962
FBgn0031675	CG9121	protein_coding	17.7699028	-0.086202732	0.212336144	0.811181601
FBgn0022936	CycH	protein_coding	207.8883287	-0.255854542	0.172910681	0.8112961
FBgn0085395	Shawl	protein_coding	6.614870364	-0.058909528	0.218652688	0.811410461
FBgn0030251	CG2145	protein_coding	6574.293962	-0.224785984	0.180077491	0.811524684
FBgn0040077	primo-1	protein_coding	375.3754594	-0.289539553	0.165023846	0.811638768
FBgn0051081	TwdlR	protein_coding	5.67204573	-0.054674475	0.219524896	0.811752714
FBgn0260775	DnaJ-60	protein_coding	98.35884838	0.148111729	0.197813565	0.811866522
FBgn0038952	CG7069	protein_coding	6.431856571	-0.06153207	0.217865224	0.811980193
FBgn0283437	PPO1	protein_coding	375.5630153	-0.070385796	0.215669103	0.812093727
FBgn0041111	lilli	protein_coding	392.0819904	-0.245973478	0.174920101	0.812207123
FBgn0033932	Dh44-R1	protein_coding	5.660760572	0.063150777	0.217313123	0.812320383
FBgn0265726	Nna1	protein_coding	37.28154079	0.104097881	0.207751043	0.812433506
FBti0062211	flea{}4150	transposable_element	3.808358541	0.06077452	0.217793777	0.812546493
FBgn0265161	lncRNA:CR44230	ncRNA	4.486755299	-0.056776271	0.218655632	0.812659344
FBgn0032381	Mal-B1	protein_coding	20.77215071	-0.080153675	0.213202999	0.81277206
FBgn0086900	Cpr65Ax1	protein_coding	5153.942831	0.056741793	0.218581996	0.812884639
FBgn0010105	comm	protein_coding	10.96916045	-0.078315355	0.213548712	0.812997084
FBgn0034793	asrij	protein_coding	712.7976165	0.195589886	0.186342703	0.813109393
FBgn0039629	CG11842	protein_coding	5.891013696	0.06794252	0.21587656	0.813221567
FBgn0036353	CG10171	protein_coding	194.9140106	-0.325236832	0.156273755	0.813333607
FBgn0039078	CG4374	protein_coding	53.93633357	-0.119979825	0.203719463	0.813445513
FBgn0035611	CG13285	protein_coding	119.5404826	0.191720502	0.187099769	0.813557285
FBgn0052843	Dh31-R	protein_coding	107.8918769	0.099560411	0.208386681	0.813668922
FBgn0050409	CR30409	pseudogene	1.934362262	0.054668932	0.21874302	0.813780426
FBgn0030098	CG12057	protein_coding	461.1212707	-0.111970629	0.205457679	0.813891797
FBgn0087007	bbg	protein_coding	553.5473248	-0.136468344	0.199760961	0.814003035
FBgn0262483	Rbp	protein_coding	49.47487796	-0.12075642	0.203367198	0.814114139
FBgn0267185	lncRNA:CR45625	ncRNA	1.507712438	0.054120717	0.218773684	0.814225111
FBgn0052227	gogo	protein_coding	11.99357588	-0.080320951	0.21271338	0.814335951
FBgn0053986	CG33986	protein_coding	18.1138079	0.086066682	0.21133782	0.814446658
FBgn0260660	Mp	protein_coding	124.3052064	0.166584841	0.192710144	0.814557234
FBgn0038455	CG14907	protein_coding	120.7028391	0.116615283	0.204248276	0.814667678
FBgn0039795	Spn100A	protein_coding	729.0839899	-0.059088776	0.217508406	0.81477799
FBgn0036995	atk	protein_coding	4.741442764	-0.058683212	0.217557321	0.814888171
FBgn0046879	Obp56c	protein_coding	12.22898279	0.067643152	0.215462891	0.814998221
FBgn0033554	Lsm10	protein_coding	10.91447779	-0.070363207	0.214826936	0.815108141
FBgn0052392	Rsph3	protein_coding	6.23720793	-0.066008133	0.21579356	0.815217929
FBgn0033827	CG17047	protein_coding	164.3171605	-0.177220919	0.190045144	0.815327588
FBgn0031547	Sr-CIV	protein_coding	26.58396496	0.105774608	0.206468774	0.815437116
FBgn0010295	ng3	protein_coding	28.48093251	-0.062558741	0.216436729	0.815546515
FBgn0035736	Cpr65Eb	protein_coding	40.49429085	-0.051317567	0.219027717	0.815655784
FBti0062252	Tc3{}4191	transposable_element	2.93195858	-0.054200572	0.218351865	0.815764924
FBgn0039543	CROT	protein_coding	228.9504787	-0.168836883	0.191836512	0.815873934
FBgn0035041	CG13594	protein_coding	14.78218224	-0.085772515	0.21098168	0.815982816
FBgn0037428	Osi18	protein_coding	335.8883876	-0.050945027	0.21899483	0.816091569
FBgn0030593	CG9512	protein_coding	2619.031282	-0.05632896	0.217730317	0.816200193
FBgn0265877	CG44666	protein_coding	16.40691832	-0.075614137	0.213227399	0.816308689
FBgn0036742	CG7497	protein_coding	10.70612519	0.067627991	0.215061696	0.816417057
FBgn0035159	CG13896	protein_coding	21.7284545	-0.093441286	0.209102712	0.816525298
FBgn0050395	CG30395	protein_coding	3.153430545	-0.054343771	0.218086855	0.816633411
FBgn0035430	CG12009	protein_coding	1097.912805	-0.058347982	0.217154063	0.816741396
FBgn0264834	lncRNA:CR44042	ncRNA	10.10862615	-0.071278124	0.214153638	0.816849254
FBgn0002562	Lsp1alpha	protein_coding	328.5305507	-0.05132001	0.218676922	0.816956986
FBgn0039655	CG14507	protein_coding	3.003257208	-0.054420327	0.217947402	0.817064591
FBgn0052808	CG32808	protein_coding	11.55177683	-0.063338011	0.2158815	0.817172069
FBgn0037665	St2	protein_coding	4.246761622	-0.054267966	0.217945364	0.817279421
FBgn0026084	cib	protein_coding	815.3404221	-0.115254516	0.203868964	0.817386648
FBgn0015011	AhcyL2	protein_coding	669.2604521	0.42158943	0.133260146	0.817493748
FBgn0243486	rdo	protein_coding	102.4763967	0.095477326	0.208388958	0.817600723
FBgn0261636	lncRNA:CR42719	ncRNA	10.7101034	0.068875095	0.214492877	0.817707572
FBgn0264270	Sxl	protein_coding	682.2083908	-0.130305378	0.20032638	0.817814297
FBgn0036789	AstC-R2	protein_coding	36.22750038	-0.111805583	0.204570328	0.817920896
FBgn0033943	CG12869	protein_coding	24.17649078	0.09185789	0.209112391	0.818027371
FBgn0019940	Rh6	protein_coding	12.6607194	0.079401644	0.211891027	0.818133722
FBgn0262473	Tl	protein_coding	545.1986115	-0.300553753	0.16097926	0.818239948
FBgn0037615	CG11760	protein_coding	6.51230941	-0.052420425	0.21806036	0.81834605
FBgn0034511	GNBP-like3	protein_coding	3.988099197	-0.052461343	0.218021812	0.818452029
FBgn0028980	tant	protein_coding	61.60507522	0.129281829	0.200301581	0.818557883
FBgn0036594	CG13047	protein_coding	8.075293738	-0.059115871	0.216410988	0.818663615
FBgn0265178	CG44243	protein_coding	1935.972933	-0.172852809	0.190241503	0.818769223
FBgn0030417	CG15725	protein_coding	4.165370078	0.055947955	0.217113863	0.818874709
FBgn0264745	CR44003	pseudogene	7.602192951	0.055843904	0.217105644	0.818980071
FBgn0259704	Nsun5	protein_coding	379.3318956	0.214638696	0.180579287	0.819085312
FBgn0086768	Pcmt	protein_coding	245.9728759	0.270818962	0.167621827	0.819190429
FBgn0015519	nAChRalpha3	protein_coding	6.154009627	-0.063450227	0.215257946	0.819295425
FBgn0035625	Blimp-1	protein_coding	144.2880397	-0.169005448	0.190993392	0.819400299
FBgn0285879	disco-r	protein_coding	42.01286244	-0.107571967	0.205068864	0.819505051
FBgn0031632	CG15628	protein_coding	15.12394116	-0.074866278	0.212484553	0.819609682
FBgn0266322	asRNA:CR44987	ncRNA	5.357383086	-0.059628445	0.215963333	0.819714192
FBgn0259954	CG42464	protein_coding	1.95794169	-0.053115169	0.217422229	0.819818581
FBgn0035090	CG2736	protein_coding	3007.746884	-0.246171297	0.173089524	0.819922848
FBgn0086448	PIG-Q	protein_coding	68.74633192	-0.10478978	0.205531611	0.820026996
FBgn0038761	CG17190	protein_coding	8.910243844	0.06496566	0.214665699	0.820131022
FBgn0037414	Osi7	protein_coding	2095.53267	-0.049093974	0.218302935	0.820234929
FBgn0264341	CG43797	protein_coding	14.59293534	-0.075711046	0.212166227	0.820338716
FBgn0082931	snoRNA:Me28S-G2703a	snoRNA	6.100539623	0.066054944	0.214370659	0.820442383
FBgn0033313	Cirl	protein_coding	772.9975242	-0.125155192	0.200777878	0.82054593
FBgn0033763	CG8646	protein_coding	17.34082	-0.084380107	0.210126577	0.820649358
FBgn0050499	Rpe	protein_coding	1038.419899	-0.343563441	0.150613535	0.820752667
FBgn0037519	CG3014	protein_coding	8.082059883	0.067911137	0.213853524	0.820855856
FBgn0038924	CG6028	protein_coding	2672.685807	-0.554159183	0.102285343	0.820958928
FBgn0033807	AQP	protein_coding	51.34771694	0.132851852	0.198855583	0.82106188
FBgn0034518	CG13430	protein_coding	40.99174715	0.141263439	0.196897298	0.821164715
FBgn0023550	FarO	protein_coding	54.10740703	-0.121718899	0.201376894	0.821267431
FBgn0037534	Elovl7	protein_coding	551.7151666	-0.301518258	0.160140434	0.821370029
FBgn0028499	CG7985	protein_coding	15.17105357	0.071521698	0.212795814	0.821472509
FBgn0003416	sl	protein_coding	161.9221758	-0.14426653	0.196087707	0.821574872
FBgn0028583	lcs	protein_coding	54.36000074	0.063757554	0.214516355	0.821677118
FBgn0039688	Kul	protein_coding	253.7705926	-0.125573703	0.200315055	0.821779247
FBgn0032299	CG17127	protein_coding	38.74787413	-0.048336403	0.218001685	0.821881258
FBgn0050272	MFS1	protein_coding	229.3354994	0.15409498	0.193724953	0.821983153
FBgn0266577	asRNA:CR45108	ncRNA	18.90089878	0.066269059	0.213806033	0.822084932
FBgn0038007	Cyp313a3	protein_coding	10.3680301	0.061472303	0.214892055	0.822186594
FBgn0267241	lncRNA:CR45681	ncRNA	9.196418092	-0.064344948	0.214208535	0.82228814
FBgn0050051	Tmem18	protein_coding	83.83236445	0.211403617	0.18049283	0.82238957
FBgn0263655	CG43646	protein_coding	2.106322684	0.050660233	0.217259391	0.822490885
FBgn0038645	CG7714	protein_coding	1623.159017	0.282832622	0.164125046	0.822592084
FBgn0039487	gb	protein_coding	407.1158892	-0.305034979	0.159041908	0.822693167
FBgn0034142	CG8306	protein_coding	957.5036349	-0.066621026	0.213484165	0.822794136
FBgn0037141	PolH	protein_coding	63.93817701	-0.130896572	0.198760004	0.822894989
FBgn0286516	aqz	protein_coding	906.2685308	-0.281906745	0.164196021	0.822995728
FBgn0085414	dpr12	protein_coding	37.57842368	-0.110204961	0.20344869	0.823096352
FBgn0039161	CG13606	protein_coding	21.47910537	-0.093067473	0.207349367	0.823196862
FBgn0039299	CG11854	protein_coding	7.872367578	-0.060147967	0.214822611	0.823297258
FBgn0010359	gammaTry	protein_coding	473.6298764	0.050955611	0.216915944	0.82339754
FBgn0001256	ImpL1	protein_coding	699.1200341	-0.048091411	0.217541007	0.823497708
FBgn0034883	Eglp2	protein_coding	178.6354048	0.295373449	0.161026847	0.823597763
FBgn0283461	Drs	protein_coding	174.1208881	-0.054763451	0.216008317	0.823697704
FBgn0032069	LManVI	protein_coding	7043.349101	-0.152552866	0.193652152	0.823797532
FBgn0027508	Tnks	protein_coding	322.6328276	-0.380055077	0.141663687	0.823897247
FBgn0264539	lncRNA:CR43918	ncRNA	2.801596442	0.051152664	0.216810125	0.823996849
FBgn0051029	CG31029	protein_coding	3.860275563	-0.052552844	0.216486324	0.824096339
FBgn0001229	Hsp67Bc	protein_coding	20.72260219	-0.08344797	0.20938275	0.824195716
FBgn0038741	CG17186	protein_coding	29.47698886	0.096278999	0.206450281	0.824294981
FBgn0034329	BomS1	protein_coding	95.19497715	-0.049036472	0.217216298	0.824394134
FBgn0039897	CG1674	protein_coding	2260.569713	-0.20337367	0.181960024	0.824493175
FBgn0259226	CG42326	protein_coding	133.9198277	-0.255264393	0.170093178	0.824592105
FBgn0040507	ACXD	protein_coding	262.1885747	0.128977367	0.198924571	0.824690922
FBgn0030999	Mur18B	protein_coding	1814.39109	0.315611977	0.156294093	0.824789629
FBgn0085789	CR41506	pseudogene	9.613299798	-0.057486539	0.215209006	0.824888225
FBgn0053506	CG33506	protein_coding	595.9330892	0.378203647	0.141961517	0.82498671
FBgn0267667	asRNA:CR46005	ncRNA	10.86909644	0.06176073	0.214206494	0.825085084
FBgn0052448	CG32448	protein_coding	179.5749987	-0.210155518	0.180321412	0.825183347
FBgn0039224	CG13634	protein_coding	2.789632734	-0.047589868	0.217401854	0.8252815
FBgn0052405	Cpr65Av	protein_coding	9.361006131	0.065224157	0.213353756	0.825379543
FBgn0033174	CG11125	protein_coding	8.749472479	0.051163655	0.216562491	0.825477476
FBgn0035649	CG10483	protein_coding	63.15018117	0.122277758	0.200136772	0.825575299
FBgn0265872	lncRNA:CR44661	ncRNA	8.726822352	0.05827487	0.214729377	0.825673013
FBgn0265266	CG13639	protein_coding	10.02927862	0.071723341	0.211625949	0.825770617
FBgn0035696	Best2	protein_coding	85.66396129	-0.118228286	0.201013955	0.825868112
FBgn0026417	Hus1-like	protein_coding	56.77896496	0.128036955	0.198764306	0.825965498
FBgn0033289	CG2121	protein_coding	38.92062536	0.097588953	0.205685199	0.826062776
FBgn0051546	CG31546	protein_coding	3.168580072	0.049215727	0.216639369	0.826159944
FBgn0000018	abo	protein_coding	112.1291662	0.169482201	0.189176794	0.826257004
FBgn0038919	Qsox2	protein_coding	144.6955694	0.2267738	0.176110767	0.826353956
FBgn0035552	CG11350	protein_coding	4638.903491	0.077051633	0.210200721	0.826450799
FBgn0034145	CG5065	protein_coding	271.5713657	-0.049138223	0.216556781	0.826547535
FBti0063561	gypsy12{}5500	transposable_element	5.84064619	0.054468657	0.215287283	0.826644162
FBgn0037664	CG8420	protein_coding	595.4461437	-0.048974929	0.216515798	0.826740683
FBgn0039158	TBC1d7	protein_coding	140.9953127	0.178714529	0.186950159	0.826837095
FBgn0032814	CG10366	protein_coding	99.08740745	0.1844732	0.185628537	0.826933401
FBgn0031540	Pif1	protein_coding	165.187686	0.210501014	0.179676991	0.827029599
FBgn0011674	insc	protein_coding	35.98583632	0.092287434	0.206567344	0.827125691
FBgn0264903	CG44094	protein_coding	3.207198618	-0.051898156	0.21575592	0.827221676
FBgn0038468	CG5225	protein_coding	948.7922973	-0.047755164	0.216662515	0.827317554
FBgn0032225	CG5022	protein_coding	17.65749845	0.072265223	0.211078815	0.827413326
FBgn0015591	AstA	protein_coding	45.60445238	-0.103647808	0.203934708	0.827508992
FBgn0013433	beat-Ia	protein_coding	8.747673364	0.066136206	0.212448677	0.827604552
FBgn0034796	CG3700	protein_coding	106.241164	0.088493861	0.207338132	0.827700006
FBgn0034748	CG17807	protein_coding	114.9906676	0.241929171	0.172418613	0.827795354
FBgn0085753	28SrRNA-Psi:CR40596	pseudogene	25.52596017	-0.072901252	0.210860997	0.827890597
FBgn0035612	frm	protein_coding	3196.422087	0.060226512	0.213718922	0.827985735
FBgn0052801	CG32801	protein_coding	3.086116382	0.05065889	0.215874171	0.828080767
FBgn0263741	CG43666	protein_coding	340.2486745	-0.048256836	0.216373348	0.828175695
FBgn0263850	CG43711	protein_coding	10.72400094	-0.066504708	0.212215699	0.828270517
FBgn0011834	Ser6	protein_coding	325.6854027	0.171371725	0.188314344	0.828365236
FBgn0260430	CG42525	protein_coding	18.52902932	-0.083547972	0.208260752	0.828459849
FBgn0250824	CG33655	protein_coding	1.369686147	-0.048149818	0.216298279	0.828554359
FBgn0037761	CG8534	protein_coding	14.39152342	0.07598126	0.209933898	0.828648764
FBgn0051792	CG31792	protein_coding	233.180718	-0.328023642	0.152658957	0.828743066
FBgn0053318	CR33318	pseudogene	4.184082606	0.049776596	0.215854921	0.828837264
FBgn0032820	fbp	protein_coding	3525.619	-0.433896803	0.128570309	0.828931358
FBgn0037430	Osi20	protein_coding	555.4686395	-0.045048431	0.216828794	0.829025349
FBgn0037007	BNIP3	protein_coding	420.3903361	0.18963131	0.183974241	0.829119236
FBgn0032382	Mal-B2	protein_coding	309.5971793	0.284639708	0.162380759	0.829213021
FBgn0038658	CG14292	protein_coding	797.6359175	0.191060947	0.183596828	0.829306703
FBgn0037544	CG11035	protein_coding	131.4473677	0.173456264	0.187578964	0.829400282
FBgn0053532	lectin-37Da	protein_coding	2.730588684	0.049852381	0.2156265	0.829493758
FBgn0031428	CG9886	protein_coding	225.5231656	-0.22330015	0.176229594	0.829587132
FBgn0038172	Adgf-D	protein_coding	153.2496181	-0.079510171	0.208849637	0.829680404
FBgn0065109	ppk11	protein_coding	6.539178091	0.05279727	0.214878594	0.829773574
FBgn0002735	E(spl)mgamma-HLH	protein_coding	8.26129585	-0.063497795	0.212278344	0.829866642
FBgn0034937	fzr2	protein_coding	7.892578155	0.062705044	0.21242055	0.829959608
FBgn0003210	rb	protein_coding	461.0138693	-0.244816091	0.171090691	0.830052473
FBgn0260444	Not10	protein_coding	234.0462463	0.233614512	0.173618068	0.830145236
FBgn0086704	stops	protein_coding	5.715138302	-0.058429711	0.213302392	0.830237898
FBgn0259935	CG42458	protein_coding	11.09867188	-0.065069788	0.211796715	0.830330459
FBgn0012344	Dh44	protein_coding	26.20574899	-0.100888005	0.203674909	0.830422919
FBgn0053958	CG33958	protein_coding	2.236253844	-0.049026409	0.215403769	0.830515279
FBgn0035194	Psf1	protein_coding	42.39803873	-0.123485667	0.198534318	0.830607538
FBgn0036259	CG9760	protein_coding	9.163449386	0.059303804	0.213043471	0.830699696
FBgn0285892	tea	protein_coding	105.6604397	-0.134750858	0.195804987	0.830791755
FBgn0266431	CG45061	protein_coding	7.271773887	0.060744149	0.212539339	0.830883713
FBgn0033890	Ctf4	protein_coding	218.1713828	0.203937169	0.180092334	0.830975571
FBgn0015400	kek2	protein_coding	17.94395793	-0.067116026	0.211041014	0.83106733
FBgn0042127	CG18789	protein_coding	115.3177753	0.154065629	0.191348292	0.831158989
FBgn0266277	asRNA:CR44962	ncRNA	4.112551029	-0.050854646	0.214586058	0.831250549
FBgn0037611	CG11755	protein_coding	70.23047551	0.166740419	0.188360656	0.831342009
FBgn0040367	CG11382	protein_coding	294.2335525	-0.046259157	0.215570387	0.831433371
FBgn0050089	CG30089	protein_coding	40.71470022	-0.074827587	0.209112589	0.831524633
FBgn0263027	CG43322	protein_coding	12.20092843	0.06874857	0.210484297	0.831615797
FBgn0034005	ItgaPS4	protein_coding	4.345678441	0.052245251	0.214210836	0.831706862
FBgn0031498	CG17260	protein_coding	129.799335	0.121441288	0.198567093	0.831797829
FBgn0035695	CG10226	protein_coding	85.17616756	-0.152443897	0.191546013	0.831888697
FBgn0031305	Iris	protein_coding	3.062109699	0.046153226	0.215563145	0.831979467
FBgn0051674	CG31674	protein_coding	251.4821099	-0.322187523	0.153177408	0.83207014
FBgn0032193	CG5727	protein_coding	53.43363186	-0.131039445	0.196368225	0.832160714
FBgn0015035	Cyp4e3	protein_coding	3.408962923	-0.05045704	0.214558746	0.832251191
FBgn0004197	Ser	protein_coding	86.62165657	-0.141169455	0.194030186	0.83234157
FBgn0052758	Snx27	protein_coding	98.87618089	-0.146484813	0.192785705	0.832431852
FBgn0041780	Ssl2	protein_coding	5.814184067	0.048722411	0.214857626	0.832522037
FBgn0262811	CG43182	protein_coding	9.70852155	-0.053389782	0.21379445	0.832612125
FBgn0037469	Dpck	protein_coding	147.604246	0.251520022	0.169011257	0.832702116
FBgn0003448	sna	protein_coding	5.329240539	-0.055602122	0.213241854	0.83279201
FBgn0262166	calypso	protein_coding	67.89415904	-0.139544325	0.194261368	0.832881808
FBgn0035264	Oseg4	protein_coding	24.13178077	0.104980319	0.202052764	0.832971509
FBgn0033748	vis	protein_coding	18.02730054	0.074171318	0.20895519	0.833061114
FBgn0085485	CG34456	protein_coding	11.39562044	0.065047306	0.210956311	0.833150623
FBgn0036390	CG13738	protein_coding	2.606842914	0.046515611	0.215137656	0.833240036
FBgn0263257	Cngl	protein_coding	35.08376494	-0.072915641	0.20917319	0.833329353
FBgn0264385	lncRNA:CR43837	ncRNA	2.799889461	0.044870953	0.21546483	0.833418575
FBgn0040045	CR12460	pseudogene	2.299958186	0.047630652	0.214833397	0.833507701
FBgn0036323	CG14118	protein_coding	9.646028957	-0.063279063	0.211280599	0.833596732
FBgn0003996	w	protein_coding	1.919794635	0.043539314	0.215732568	0.833685668
FBgn0023130	a6	protein_coding	56.25178642	-0.108307096	0.201123688	0.833774508
FBgn0260955	CG42587	protein_coding	25.48773032	-0.057313343	0.212619981	0.833863254
FBti0063126	Rt1c{}5065	transposable_element	13.96315252	-0.062212378	0.211514352	0.833951905
FBgn0052183	Ccn	protein_coding	7.854311165	0.058544796	0.212301456	0.834040462
FBgn0265767	zyd	protein_coding	114.2337193	-0.063408245	0.211135771	0.834128924
FBgn0035986	CG4022	protein_coding	68.43772028	-0.137301331	0.194472018	0.834217292
FBgn0262009	CG42827	protein_coding	6.11250974	0.043249321	0.215667034	0.834305565
FBgn0032068	LManV	protein_coding	4278.004279	-0.167231673	0.187710687	0.834393745
FBgn0033774	CG12374	protein_coding	19.19589912	0.045106241	0.215233436	0.834481831
FBgn0034627	eEFSec	protein_coding	47.08931723	0.11443877	0.199534477	0.834569824
FBgn0038416	CG17930	protein_coding	90.90688532	0.138648922	0.194078487	0.834657722
FBgn0039704	neo	protein_coding	661.031371	-0.044978303	0.215172328	0.834745528
FBgn0262026	CG42837	protein_coding	1492.404789	0.125774647	0.196966351	0.83483324
FBgn0259730	tal-1A	protein_coding	281.3148966	-0.046883687	0.214732956	0.834920859
FBgn0262808	CG43179	protein_coding	398.2237394	-0.116748862	0.198991394	0.835008386
FBgn0263782	Hmgcr	protein_coding	1221.890511	-0.371381211	0.141581903	0.835095819
FBgn0034428	AANATL6	protein_coding	30.81588245	0.08237613	0.206669574	0.83518316
FBgn0051380	CG31380	protein_coding	1.810132757	-0.042225893	0.215685537	0.835270409
FBgn0030610	Cox17	protein_coding	768.1551494	0.163670626	0.188334098	0.835357565
FBgn0032058	CG9289	protein_coding	778.2522943	-0.045153797	0.214970897	0.835444629
FBgn0031937	CG13795	protein_coding	1075.503262	-0.293955358	0.158938519	0.835531601
FBgn0016920	nompC	protein_coding	13.88312125	0.079237485	0.207262103	0.835618481
FBgn0263232	Nxf3	protein_coding	56.29550585	-0.057803939	0.212056565	0.835705269
FBgn0037832	Desi	protein_coding	6.680472755	0.055785915	0.212492286	0.835791966
FBgn0036627	Gagr	protein_coding	46.88134073	0.127819663	0.196279027	0.835878571
FBgn0283547	mir-9376	ncRNA	3.638510841	0.043315892	0.215284117	0.835965085
FBgn0005654	Orc3	protein_coding	85.27035903	-0.112618549	0.199674792	0.836051508
FBgn0031610	Paris	protein_coding	50.47872138	-0.128649637	0.196064686	0.83613784
FBgn0263093	CR43361	pseudogene	17.95252245	-0.067312722	0.209865657	0.836224081
FBgn0031645	CG3036	protein_coding	1347.816426	-0.120236354	0.197926325	0.836310231
FBgn0027335	Rip11	protein_coding	516.8369532	-0.334166978	0.149790899	0.83639629
FBgn0004449	Ten-m	protein_coding	420.0711974	-0.100500498	0.202295884	0.83648226
FBgn0033549	mms4	protein_coding	14.85100465	0.069810328	0.209167519	0.836568138
FBgn0045035	tefu	protein_coding	188.6248765	-0.102835543	0.201711141	0.836653927
FBgn0086667	snoRNA:Psi28S-3342	snoRNA	3.37586784	-0.046469278	0.214371258	0.836739626
FBgn0030508	CG15760	protein_coding	9.66699869	-0.065361316	0.210114502	0.836825235
FBgn0261260	mgl	protein_coding	398.7436858	-0.103259146	0.20157224	0.836910754
FBgn0031116	CG1695	protein_coding	17.48339552	0.078116295	0.207219606	0.836996183
FBgn0025835	CG17707	protein_coding	7.005301672	-0.050082281	0.213513918	0.837081523
FBgn0266171	pre-mod(mdg4)-AB	protein_coding	18.70308334	0.051217772	0.213252213	0.837166774
FBgn0037627	CG13318	protein_coding	10.8883429	-0.061543087	0.210913429	0.837251936
FBgn0026189	promL	protein_coding	464.9945555	-0.315690745	0.153794652	0.837337008
FBgn0266005	lncRNA:CR44779	ncRNA	5.541906149	-0.048547439	0.213679503	0.837421992
FBgn0051627	CG31627	protein_coding	4.548184756	0.05032493	0.213252065	0.837506887
FBgn0286976	Osi10a	protein_coding	2.517502459	-0.0420615	0.215102023	0.837591693
FBgn0028408	Drep2	protein_coding	57.86597436	-0.107928887	0.200311579	0.837676411
FBgn0039864	CG11550	protein_coding	5.294360325	-0.054910164	0.21217296	0.83776104
FBgn0040255	Ugt35E2	protein_coding	16.65353965	0.060523354	0.210912547	0.837845582
FBgn0030594	fiz	protein_coding	1900.366456	0.055304131	0.212042406	0.837930035
FBgn0042627	FASN2	protein_coding	648.2164236	0.082372289	0.205964852	0.8380144
FBgn0264574	Glut1	protein_coding	168.2697055	0.086549278	0.20501798	0.838098678
FBgn0037992	CG4702	protein_coding	408.170702	-0.041219118	0.21516411	0.838182868
FBti0059778	transib1{}1717	transposable_element	2.906053448	0.044705313	0.214375078	0.83826697
FBgn0039053	CG6738	protein_coding	2.573647726	-0.041013006	0.215185865	0.838350985
FBgn0030691	Efhc1.1	protein_coding	6.713880231	-0.05780099	0.211417697	0.838434913
FBgn0033936	Achl	protein_coding	2.242531347	-0.041682662	0.215031758	0.838518753
FBgn0035733	CG8641	protein_coding	20.78156657	0.089526021	0.204295133	0.838602507
FBgn0001296	kar	protein_coding	34.31132836	-0.083729993	0.205566228	0.838686174
FBgn0001323	knrl	protein_coding	40.11605806	-0.10347243	0.201135403	0.838769754
FBgn0039264	CG11786	protein_coding	107.0878953	-0.040111141	0.215343908	0.838853248
FBgn0264548	lncRNA:CR43927	ncRNA	6.194283263	-0.052688079	0.2124933	0.838936655
FBgn0065098	RNaseMRP:RNA	ncRNA	7.373325619	0.053824928	0.212225772	0.839019976
FBgn0038324	CG5038	protein_coding	44.71730998	-0.145412348	0.191639655	0.83910321
FBgn0266681	asRNA:CR45171	ncRNA	6.07266677	0.050891066	0.21283494	0.839186359
FBgn0086611	Lcp65Ag3	protein_coding	6252.189096	0.05351011	0.212175757	0.839269422
FBgn0031264	CG11835	protein_coding	389.9878307	0.381035345	0.138753921	0.839352399
FBgn0265498	asRNA:CR44367	ncRNA	6.149458581	-0.047178792	0.213582324	0.83943529
FBgn0038966	pinta	protein_coding	53.58086725	0.090313175	0.203898196	0.839518096
FBgn0011293	a10	protein_coding	3.393623477	0.041931617	0.214647646	0.839600817
FBgn0050344	CG30344	protein_coding	246.9428217	-0.167757368	0.186403867	0.839683452
FBgn0083039	snoRNA:Psi18S-301	snoRNA	2.360640648	0.044431326	0.214021759	0.839766002
FBgn0250910	Octbeta3R	protein_coding	9.397198839	0.06086998	0.210328456	0.839848468
FBgn0050172	CG30172	protein_coding	26.86775409	0.070480447	0.208173539	0.839930848
FBgn0033724	CG8501	protein_coding	142.5798614	-0.072757042	0.207579374	0.840013144
FBgn0259145	CG42260	protein_coding	20.88261289	0.062375747	0.209850557	0.840095355
FBgn0261997	CG42815	protein_coding	567.2683798	0.046497008	0.213396105	0.840177482
FBgn0029945	Acsf3	protein_coding	3.079086135	0.048497483	0.212947029	0.840259524
FBgn0260429	CG42524	protein_coding	7.434311658	-0.055517963	0.211355175	0.840341482
FBgn0042119	Cpr65Au	protein_coding	1.938110324	0.042429421	0.214283839	0.840423356
FBgn0035587	Gdap1	protein_coding	141.7169904	0.174036293	0.184817396	0.840505147
FBgn0259742	CG42360	protein_coding	154.9563727	-0.199559091	0.179103416	0.840586853
FBgn0031747	CG9021	protein_coding	4.929160091	0.053868254	0.211700902	0.840668476
FBgn0029710	CG3568	protein_coding	60.85209596	-0.094596774	0.202556421	0.840750015
FBgn0026206	mei-P26	protein_coding	265.5799973	-0.123954344	0.195965145	0.840831471
FBgn0010316	dap	protein_coding	123.9431451	-0.212174795	0.176220126	0.840912843
FBgn0035907	GstO1	protein_coding	10.086516	0.067074523	0.208631381	0.840994133
FBgn0085466	CG34437	protein_coding	106.0083507	-0.097531402	0.201816458	0.841075339
FBgn0040718	CG15353	protein_coding	291.3518313	0.121938898	0.196352727	0.841156462
FBgn0262567	CG43107	protein_coding	21.40652661	0.0642798	0.209202161	0.841237503
FBgn0085409	smal	protein_coding	38.90684237	-0.12556813	0.195440494	0.841318461
FBgn0004034	y	protein_coding	5.222359516	-0.04612188	0.213161137	0.841399336
FBgn0032136	Apoltp	protein_coding	17953.25159	-0.154572771	0.18892163	0.84148013
FBgn0267605	asRNA:CR45943	ncRNA	2.115433803	0.043214759	0.213777307	0.84156084
FBgn0265814	lncRNA:CR44603	ncRNA	2.046410921	0.039392426	0.214607649	0.841641469
FBgn0030390	CG15731	protein_coding	248.2083772	-0.038259272	0.214844533	0.841722016
FBgn0264267	asRNA:CR43767	ncRNA	2.592757668	0.044988533	0.213323593	0.841802481
FBgn0032731	Swip-1	protein_coding	252.573148	0.147178815	0.190485095	0.841882864
FBgn0031468	CG2975	protein_coding	4.686902458	-0.051685039	0.211784854	0.841963165
FBgn0031190	CG12576	protein_coding	381.7920416	0.227825515	0.172447473	0.842043385
FBgn0266172	pre-mod(mdg4)-E	protein_coding	28.06261985	-0.049848385	0.212166716	0.842123523
FBgn0035208	CG9184	protein_coding	3.364617284	-0.043355755	0.213615473	0.84220358
FBgn0035858	CG13674	protein_coding	5.350021648	0.048759209	0.212396018	0.842283556
FBgn0264481	asRNA:CR43889	ncRNA	1.721139261	-0.042160225	0.213869138	0.842363451
FBgn0035735	Cpr65Ea	protein_coding	5.539263866	-0.041275918	0.214038355	0.842443265
FBgn0051361	dpr17	protein_coding	39.39010409	-0.065319801	0.208646181	0.842522999
FBgn0038115	CG7966	protein_coding	2354.707565	-0.275597933	0.161669384	0.842602651
FBgn0011828	Pxn	protein_coding	336.8472559	-0.211140143	0.17603011	0.842682223
FBgn0031435	Elba2	protein_coding	4.62522582	0.053441444	0.211176535	0.842761715
FBgn0001253	ImpE1	protein_coding	274.1208634	-0.038754898	0.214443974	0.842841127
FBgn0039758	CG9737	protein_coding	8.146015214	-0.051489497	0.211593019	0.842920458
FBgn0038598	CG7131	protein_coding	4.208557682	-0.049949159	0.211891169	0.842999709
FBgn0036882	CG9279	protein_coding	25.44953356	0.040703296	0.213952872	0.84307888
FBgn0030503	Tango2	protein_coding	229.1029358	-0.288519407	0.158642757	0.843157972
FBgn0040513	kappaB-Ras	protein_coding	95.90618452	-0.099601773	0.200761846	0.843236983
FBgn0266768	lncRNA:CR45233	ncRNA	4.698905288	0.051457053	0.21146451	0.843315916
FBgn0086686	l(3)L1231	protein_coding	283.8744576	-0.136170977	0.192573764	0.843394768
FBgn0032753	CG17572	protein_coding	3.06563777	-0.043759771	0.213162107	0.843473542
FBgn0287225	bor	protein_coding	5774.567065	0.275404964	0.161490719	0.843552236
FBgn0053461	CG33461	protein_coding	4.509605684	-0.046920713	0.212407442	0.843630851
FBgn0034462	CG15905	protein_coding	44.21282864	0.086776562	0.203515282	0.843709387
FBgn0035170	dpr20	protein_coding	13.87586289	0.061243022	0.209165364	0.843787845
FBgn0035513	Cpr64Ad	protein_coding	396.8736294	-0.038329562	0.214262617	0.843866223
FBgn0035666	Jon65Aii	protein_coding	434.821509	-0.206813051	0.176702585	0.843944523
FBgn0261976	Psf2	protein_coding	91.26301142	0.130398855	0.193725329	0.844022745
FBgn0003165	pum	protein_coding	493.9584265	-0.202649603	0.177627675	0.844100888
FBgn0050018	mthl13	protein_coding	5.136107038	0.044825689	0.212778547	0.844178953
FBgn0031169	CG1494	protein_coding	2.544071963	0.041316849	0.213553379	0.84425694
[truncated: 22,136 more rows]
