# Supplementary material for: The Drosophila estrogen-related receptor promotes triglyceride storage within the larval fat body
Source: J Lipid Res. 2025 Apr 25;66(6):100815. doi: 10.1016/j.jlr.2025.100815 (PMC12155637; doi:10.1016/j.jlr.2025.100815)
Supplement: Table S5 [file mmc5.zip › Table S5_mmc5.csv]

Table S5. RNAseq analysis comparing gene expression in fat bodies isolated from ERR1/2 mutants with ERR1/+ heterozygous controls. Larvae were collected 60-hours after egg laying (mid L2).�
ensembl_gene_id	external_gene_name	gene_biotype	baseMean	log2FoldChange	lfcSE	svalue
FBgn0026563	CG1979	protein_coding	86.75893322	-10.90264315	3.092851189	5.94E-05
FBgn0031860	Daao2	protein_coding	232.8517792	-9.335726856	1.378749361	4.57E-11
FBgn0262636	dati	protein_coding	30.09035048	-8.218304575	2.711705196	4.14E-04
FBgn0024289	Sodh-1	protein_coding	3728.617556	-7.445476741	0.285614475	0
FBgn0032945	CG8665	protein_coding	1242.864598	-7.198340271	0.410777641	0
FBgn0043783	CG32444	protein_coding	421.7944678	-6.882985796	0.430617239	0
FBgn0039678	Obp99a	protein_coding	5222.91892	-6.808594972	0.272522554	0
FBgn0027601	pdgy	protein_coding	767.5290123	-6.785335746	0.485841417	0
FBgn0038784	CG4362	protein_coding	1444.785096	-6.768284139	1.911357199	1.11E-04
FBgn0037684	Srr	protein_coding	427.4970654	-6.585560416	0.708904005	3.74E-17
FBgn0037326	CG14669	protein_coding	44.30083431	-6.488313164	1.012188611	1.24E-09
FBgn0039679	ppk19	protein_coding	5.929205613	-6.440858974	2.679411742	0.002880392
FBgn0288232	Cyp6a21	protein_coding	160.1003049	-6.384735478	2.488882289	0.00197617
FBgn0085195	CG34166	protein_coding	8371.036623	-6.36928124	0.363157703	0
FBgn0033960	CG10151	protein_coding	14.5668295	-6.303868339	2.867957479	0.004439349
FBgn0002931	net	protein_coding	11.36884645	-6.253002254	2.527139517	0.002569751
FBgn0034356	Pepck2	protein_coding	1107.996178	-6.160579111	0.314843172	0
FBgn0030647	CG6324	protein_coding	31.97624641	-6.113697751	1.893656105	3.36E-04
FBgn0050339	CG30339	protein_coding	193.2914238	-5.951029327	2.434405922	0.002840068
FBgn0032900	CG14401	protein_coding	24.4202202	-5.744401122	2.588420379	0.004556982
FBgn0284231	CG46315	protein_coding	118.3615111	-5.564368112	2.943883198	0.009304085
FBgn0037424	Osi15	protein_coding	1368.673601	-5.555281281	1.418175742	5.51E-05
FBgn0038581	CG14314	protein_coding	16.31518658	-5.510241151	3.09536173	0.012007142
FBgn0032089	Rcd-1r	protein_coding	23.75807472	-5.408541181	1.781661928	8.00E-04
FBgn0032082	CG18088	protein_coding	3.868554004	-5.399483648	2.572757239	0.006430329
FBgn0035240	CG33791	protein_coding	15.60959546	-5.370541074	3.119289609	0.013538144
FBgn0050395	CG30395	protein_coding	3.153430545	-5.346136963	2.725282771	0.007923623
FBgn0004910	Eip63F-1	protein_coding	222.1005638	-5.297533523	0.880789231	2.74E-08
FBgn0036821	CG3961	protein_coding	266.6784335	-5.261252264	1.078689771	3.09E-06
FBgn0034998	CG13577	protein_coding	15.46371966	-5.182481505	1.953289462	0.002196852
FBgn0002563	Lsp1beta	protein_coding	30094.80477	-5.149151784	1.179634951	1.54E-05
FBgn0286508	Had1	protein_coding	3161.482434	-5.110121413	0.282814619	0
FBgn0035926	Acbp5	protein_coding	7878.156118	-5.057783476	2.329892566	0.005864815
FBgn0039704	neo	protein_coding	661.031371	-4.905147806	3.147430059	0.019146355
FBgn0086355	Tpi	protein_coding	2840.397827	-4.869011625	0.158329902	0
FBgn0003429	slo	protein_coding	195.37351	-4.855368241	2.332431961	0.006982152
FBgn0031692	TpnC25D	protein_coding	479.5343555	-4.826887758	2.305543422	0.006820432
FBgn0024288	Sox100B	protein_coding	7.672564062	-4.798198012	2.673629252	0.012973177
FBgn0286782	flz	protein_coding	347.008047	-4.736191638	2.775107393	0.015723718
FBgn0042701	CR12628	pseudogene	21.33134809	-4.661439474	0.969135267	6.65E-06
FBgn0033725	Cpr49Ac	protein_coding	1804.719603	-4.649009321	0.932317495	3.97E-06
FBgn0000055	Adh	protein_coding	75910.72071	-4.612210379	0.482332563	1.77E-15
FBgn0003074	Pgi	protein_coding	5791.155442	-4.560173699	0.1431879	0
FBgn0001227	Hsp67Ba	protein_coding	17.83123124	-4.552528646	2.644452846	0.015844783
FBgn0035968	Slc45-1	protein_coding	420.6666121	-4.407822401	0.33373272	0
FBgn0029716	CG3546	protein_coding	745.8503404	-4.377353278	2.288824169	0.011169671
FBgn0040064	yip2	protein_coding	3956.290237	-4.347433247	0.193593932	0
FBgn0038257	smp-30	protein_coding	5484.186955	-4.27319705	0.240917631	0
FBgn0034406	Jheh3	protein_coding	1662.467466	-4.256449967	0.207982085	0
FBgn0261526	NT1	protein_coding	128.5535389	-4.25356968	2.327817567	0.013765597
FBgn0000451	ect	protein_coding	1332.840522	-4.218278419	1.339788443	9.54E-04
FBgn0036351	CG14107	protein_coding	461.2961316	-4.216070876	3.013378297	0.028268052
FBgn0031126	Cyp6v1	protein_coding	341.1784467	-4.175703296	0.291339325	0
FBgn0039777	Jon99Fii	protein_coding	14300.19079	-4.101722563	2.261250551	0.01536716
FBgn0262001	CG42819	protein_coding	5.00202545	-4.08821882	2.808305834	0.026810578
FBgn0053307	CG33307	protein_coding	2294.867572	-4.006334571	0.172194275	0
FBgn0000320	eya	protein_coding	15.16684973	-4.00096929	2.923246172	0.030792152
FBgn0286204	ich	protein_coding	114.2641377	-3.997865325	2.276116652	0.016346208
FBgn0263330	lncRNA:CR43411	ncRNA	9.494929784	-3.996911449	0.894051083	3.16E-05
FBgn0266431	CG45061	protein_coding	7.271773887	-3.959910419	2.422714965	0.020262417
FBgn0266974	lncRNA:CR45425	ncRNA	2.750387189	-3.955780041	2.928635958	0.031487135
FBgn0034551	CG15225	protein_coding	894.1121382	-3.910825645	2.953179166	0.033257817
FBgn0001254	ImpE2	protein_coding	135.8851277	-3.869200871	2.322653283	0.019839451
FBgn0053459	CG33459	protein_coding	199.8513637	-3.755640526	0.429911043	3.97E-12
FBgn0051075	CG31075	protein_coding	4641.412313	-3.750030144	0.31622789	0
FBgn0027528	goe	protein_coding	320.0131702	-3.747142123	0.24901267	0
FBgn0039938	Sox102F	protein_coding	12.86684034	-3.726023599	2.308220286	0.021582325
FBgn0035476	CG12766	protein_coding	68.96175559	-3.675926156	0.429042757	1.41E-11
FBgn0032221	Schip1	protein_coding	15.55213082	-3.675570926	2.30109519	0.023085965
FBgn0082939	snoRNA:Me28S-C3227b	snoRNA	2.339100937	-3.673395868	2.84926274	0.036174429
FBgn0031848	Nse1	protein_coding	14.7375566	-3.658059863	1.065024755	7.23E-04
FBgn0033458	Lime	protein_coding	382.035897	-3.657511792	0.369480787	1.71E-14
FBgn0000071	Ama	protein_coding	28.71124238	-3.644357149	2.343960417	0.024763615
FBgn0033093	CG3270	protein_coding	457.7889592	-3.640078159	0.51250165	5.47E-09
FBgn0085474	CG34445	protein_coding	84.33977355	-3.588623822	2.252927649	0.023995646
FBgn0032850	Kua	protein_coding	23.60830158	-3.587450571	2.360628662	0.027128418
FBgn0085311	CG34282	protein_coding	1422.989992	-3.584153142	2.250287425	0.024147235
FBgn0036620	CG4842	protein_coding	43.03041612	-3.554213876	1.351170257	0.004054856
FBgn0035484	CG11594	protein_coding	2638.680159	-3.547577383	0.160143936	0
FBgn0264834	lncRNA:CR44042	ncRNA	10.10862615	-3.535902943	0.992598054	5.77E-04
FBgn0082930	snoRNA:Me28S-G2703b	snoRNA	6.170129613	-3.510434087	1.438027552	0.005795934
FBgn0030746	CG9981	protein_coding	172.3581178	-3.471904554	2.247614726	0.026651561
FBgn0036782	CG7320	protein_coding	18.72403085	-3.451734561	1.584460154	0.009583662
FBgn0037364	Rab23	protein_coding	68.88746014	-3.439293847	2.250118888	0.027449964
FBgn0029662	CG12206	protein_coding	68.87350175	-3.416190165	2.25303668	0.028102839
FBgn0042696	NfI	protein_coding	195.0892388	-3.397686482	1.030270564	0.001241574
FBgn0038262	CG14857	protein_coding	75.03174735	-3.372503025	0.385273178	2.19E-11
FBgn0063667	meep	protein_coding	44.52147036	-3.366098773	0.571183665	8.32E-07
FBgn0033724	CG8501	protein_coding	142.5798614	-3.328579684	0.525371414	2.92E-07
FBgn0034390	CG15093	protein_coding	8048.911451	-3.293310053	0.197282724	0
FBgn0260943	Rbp6	protein_coding	91.01105506	-3.28908353	1.118357391	0.002759801
FBgn0052407	CG32407	protein_coding	227.7325712	-3.250045137	0.719309843	8.21E-05
FBgn0035811	Mcad	protein_coding	2993.643808	-3.247953244	0.212122705	0
FBgn0001092	Gapdh2	protein_coding	14098.01537	-3.244431056	0.162531537	0
FBgn0022355	Tsf1	protein_coding	1377.517091	-3.24337607	0.338522485	4.89E-13
FBgn0266710	hog	protein_coding	9.06884855	-3.225911913	1.676695832	0.015969688
FBgn0003071	Pfk	protein_coding	1456.5689	-3.203527522	0.160903463	0
FBgn0038172	Adgf-D	protein_coding	153.2496181	-3.187687554	0.487195906	2.28E-07
FBgn0033601	Cpr47Ed	protein_coding	57.1403266	-3.179608515	2.532612447	0.043886649
FBgn0030326	CG2444	protein_coding	240.24462	-3.176745477	0.351122474	1.65E-11
FBgn0039681	CG7582	protein_coding	155.9408401	-3.174065133	0.549840732	2.77E-06
FBgn0039312	CG10514	protein_coding	617.7446705	-3.149034892	2.252532617	0.035247483
FBgn0039129	RpS19b	protein_coding	31.21757351	-3.136745513	1.433318935	0.010860438
FBgn0267033	mamo	protein_coding	163.6626298	-3.124490579	0.574781457	7.40E-06
FBgn0035160	hng3	protein_coding	6.52961752	-3.105921743	1.358270291	0.009397201
FBgn0058198	CG40198	protein_coding	450.3852757	-3.105733658	2.239115313	0.035987857
FBgn0030558	Tat	protein_coding	320.1992215	-3.099829398	2.292983972	0.038958073
FBgn0001258	Ldh	protein_coding	1260.224349	-3.066695326	0.740669762	2.22E-04
FBgn0032726	CG10621	protein_coding	4275.998615	-3.0467526	0.535971711	6.06E-06
FBgn0029645	CG14422	protein_coding	6833.748554	-3.036152817	1.417609062	0.012752806
FBgn0038858	CG5793	protein_coding	1458.158226	-3.03044472	0.196029262	0
FBgn0023541	Cyp4d14	protein_coding	141.9946456	-3.019836264	0.398176849	1.30E-08
FBgn0286723	hll	protein_coding	179.0701917	-3.016202657	0.284288754	4.01E-14
FBgn0260026	CG42494	protein_coding	121.8893211	-3.015724948	2.259987067	0.04122184
FBgn0033221	CG12825	protein_coding	734.193252	-3.013438916	0.356297154	3.70E-10
FBgn0086664	snoRNA:Psi28S-2149	snoRNA	3.377896695	-2.958815565	2.684240875	0.052779516
FBgn0050082	CG30082	protein_coding	91.29302187	-2.914533847	0.314625782	4.00E-11
FBgn0085244	CG34215	protein_coding	701.7462074	-2.901787377	0.326338957	1.28E-10
FBgn0030653	CG7860	protein_coding	114.1566195	-2.884357354	0.383076363	2.13E-08
FBgn0003356	Jon99Cii	protein_coding	18487.71644	-2.875517393	1.207173703	0.009023289
FBgn0025454	Cyp6g1	protein_coding	208.568525	-2.866897505	1.050143718	0.005059975
FBgn0038261	CG14856	protein_coding	93.32267909	-2.863240095	0.315227904	9.25E-11
FBgn0037222	CG14642	protein_coding	100.8577729	-2.845284201	0.334207551	8.60E-10
FBgn0037560	CR18228	pseudogene	63.05719082	-2.828576075	0.548858253	3.73E-05
FBgn0052647	CG32647	protein_coding	234.8839828	-2.827218902	0.297141519	2.50E-11
FBti0062211	flea{}4150	transposable_element	3.808358541	-2.790321958	1.693156575	0.028933127
FBgn0013995	Calx	protein_coding	406.6654602	-2.787085614	2.288653928	0.048717948
FBgn0042110	CG18765	protein_coding	46.77530932	-2.762247074	0.682956018	5.27E-04
FBgn0261989	CG42807	protein_coding	123.7049243	-2.759542677	0.587416963	1.24E-04
FBgn0030148	CG3106	protein_coding	1660.223633	-2.753930964	2.307615009	0.050419009
FBgn0015576	alpha-Est8	protein_coding	738.3472614	-2.725688456	0.311366804	7.45E-10
FBgn0028468	rtet	protein_coding	103.5750044	-2.711220178	0.451044198	6.34E-06
FBgn0038826	Syp	protein_coding	740.4143154	-2.707157505	0.357862852	5.69E-08
FBgn0035262	CG18171	protein_coding	23.92533823	-2.693931799	0.502395706	3.02E-05
FBgn0039107	CG10300	protein_coding	66.91942868	-2.693086112	2.336588406	0.052999601
FBgn0053192	MtnD	protein_coding	194.9767323	-2.682325206	2.397044543	0.056945348
FBgn0033978	Cyp6a23	protein_coding	776.2103024	-2.674101189	0.136747344	0
FBgn0030425	Nep6	protein_coding	257.1709002	-2.667544073	0.224351363	2.94E-15
FBgn0039017	CG6985	protein_coding	33.64002712	-2.66702618	0.56199711	1.53E-04
FBgn0033139	Tsp42Er	protein_coding	98.55742596	-2.65030067	0.843974453	0.003411363
FBgn0026175	SkpC	protein_coding	15.13545439	-2.638362841	2.08527733	0.048297841
FBgn0050345	CG30345	protein_coding	47.34968823	-2.638026115	0.905882565	0.004738372
FBgn0034253	CG10936	protein_coding	244.2864132	-2.637198535	0.915686308	0.004929232
FBgn0264562	Hr4	protein_coding	134.9247119	-2.629462809	0.394486602	1.16E-06
FBgn0033061	SmydA-5	protein_coding	42.22905488	-2.6270724	1.348384139	0.020552035
FBgn0266064	GlyS	protein_coding	2213.092521	-2.617214923	0.104134081	0
FBgn0030509	CG11162	protein_coding	151.8662794	-2.609274296	0.410872029	3.79E-06
FBgn0032889	CG9331	protein_coding	10658.46709	-2.606190001	0.141146775	0
FBgn0037879	scpr-C	protein_coding	35.51357592	-2.605942751	0.64402316	7.38E-04
FBgn0033108	CG15236	protein_coding	19.72928873	-2.605567535	1.509519949	0.028433973
FBgn0286868	lncRNA:SMRG	ncRNA	23.38396006	-2.600734889	1.06948567	0.010759107
FBgn0286035	sisRNA:CR46357	ncRNA	11.43394735	-2.59779399	0.93323995	0.006358095
FBgn0037765	CG9458	protein_coding	16.41127368	-2.589934106	2.884239533	0.068600422
FBgn0036824	CG3902	protein_coding	8006.002129	-2.570618108	0.077818105	0
FBgn0036547	CG17032	protein_coding	749.0670828	-2.565940414	0.243425782	2.65E-12
FBgn0051789	CG31789	protein_coding	487.7872515	-2.547488313	2.391311618	0.061213497
FBgn0061356	Hao	protein_coding	4000.487083	-2.527959051	0.150327047	0
FBgn0265767	zyd	protein_coding	114.2337193	-2.525311957	0.679433279	0.001549727
FBgn0034618	CG9485	protein_coding	709.4729939	-2.515162377	0.199169861	5.98E-16
FBgn0050090	CG30090	protein_coding	121.5458048	-2.504726692	0.320699684	8.21E-08
FBgn0036787	CG4306	protein_coding	270.7902425	-2.494251866	0.266721278	4.45E-10
FBgn0035171	CG12502	protein_coding	26.44171041	-2.493011849	1.071323266	0.013993745
FBgn0032076	Argl	protein_coding	3505.670167	-2.492715593	0.153965518	0
FBgn0028509	CenG1A	protein_coding	171.4282874	-2.49218986	0.354298907	6.27E-07
FBgn0010407	Ror	protein_coding	12.96837686	-2.489675666	3.17683571	0.076506038
FBgn0051414	Gba1b	protein_coding	294.5511769	-2.462795366	0.216597209	1.34E-13
FBgn0033740	dgt5	protein_coding	18.39974977	-2.437272355	0.959537086	0.010558267
FBgn0001091	Gapdh1	protein_coding	16021.87982	-2.432555424	0.157278854	0
FBgn0031689	Cyp28d1	protein_coding	1145.190461	-2.417601368	0.276714346	6.42E-09
FBgn0063649	CG6006	protein_coding	157.7785135	-2.405736563	1.473239565	0.035063858
FBgn0036551	CG17029	protein_coding	585.2271257	-2.404782977	0.439043562	6.16E-05
FBgn0033138	Tsp42Eq	protein_coding	246.0674662	-2.395722146	0.305763603	1.51E-07
FBgn0032785	CG10026	protein_coding	261.3270865	-2.394180587	0.228250786	3.54E-11
FBgn0283451	br	protein_coding	93.48723714	-2.386867427	0.584586962	0.001050618
FBgn0033135	Tsp42En	protein_coding	26.60723599	-2.386310957	1.383962335	0.032013075
FBgn0285958	Fuca	protein_coding	123.6291127	-2.375051365	0.260936981	3.63E-09
FBgn0082929	snoRNA:Me28S-G2703c	snoRNA	7.957451153	-2.373602786	0.881510666	0.008929507
FBgn0039536	unc80	protein_coding	70.74360603	-2.368785284	1.374310087	0.03236794
FBgn0250906	Pgk	protein_coding	5473.335369	-2.353672924	0.137475604	0
FBgn0038292	CG3987	protein_coding	465.13241	-2.344906386	0.317897071	5.67E-07
FBgn0266801	CG45263	protein_coding	32.07469679	-2.335024845	1.513589369	0.042544456
FBgn0010053	Jheh1	protein_coding	1673.723178	-2.325100317	0.154436977	0
FBgn0039043	CG17121	protein_coding	55.23141279	-2.312514016	1.059578847	0.019423939
FBgn0031249	CG11911	protein_coding	670.398043	-2.295084071	2.49858804	0.07261768
FBgn0032639	CG18563	protein_coding	117.6360901	-2.279725876	0.52161312	8.49E-04
FBgn0259715	CG42369	protein_coding	339.5552776	-2.278953557	0.193414253	6.77E-13
FBgn0031824	CG9547	protein_coding	1988.42214	-2.278708043	0.134868146	0
FBgn0263072	CG43347	protein_coding	16.10292643	-2.271598351	2.917564273	0.082570362
FBgn0032638	SPH93	protein_coding	318.5193382	-2.270115719	0.380653611	3.44E-05
FBgn0265191	Gyg	protein_coding	2154.420377	-2.262856574	0.143570957	0
FBgn0039728	CG7896	protein_coding	217.9763499	-2.2416275	2.456513891	0.073129338
FBgn0036316	nebu	protein_coding	3988.508055	-2.237037271	0.126364037	0
FBgn0034999	Fatp3	protein_coding	388.6524794	-2.225232011	0.239377556	7.38E-09
FBgn0031645	CG3036	protein_coding	1347.816426	-2.212287247	0.29702559	1.52E-06
FBgn0267041	asRNA:CR45485	ncRNA	7.175152767	-2.211158175	1.972595054	0.063759327
FBgn0261563	wb	protein_coding	42.83021514	-2.205143836	1.516692822	0.048088703
FBgn0261547	Exn	protein_coding	232.1589612	-2.190701938	0.457411948	4.90E-04
FBgn0038942	CG13862	protein_coding	46.33562072	-2.177867988	2.557005031	0.077823723
FBgn0053558	mim	protein_coding	262.7775995	-2.174500523	0.273273264	4.68E-07
FBgn0000064	Ald1	protein_coding	17781.68492	-2.16060852	0.098459758	0
FBgn0034229	CG4847	protein_coding	463.0822325	-2.160507627	2.522238751	0.07808705
FBgn0000567	Eip74EF	protein_coding	42.10653493	-2.153324765	0.550029381	0.002533221
FBgn0037936	CG6908	protein_coding	371.1888582	-2.145489103	0.372990079	1.00E-04
FBgn0260386	mtg	protein_coding	74.11872489	-2.142730631	0.827360574	0.014795181
FBgn0050089	CG30089	protein_coding	40.71470022	-2.134905785	1.588910993	0.055410257
FBgn0036205	CG14131	protein_coding	180.2981702	-2.112988889	0.527944628	0.002463994
FBgn0264574	Glut1	protein_coding	168.2697055	-2.109747475	0.514475171	0.002100944
FBgn0020257	Ppa	protein_coding	125.8470026	-2.107122122	0.397710407	2.44E-04
FBgn0259927	CG42450	protein_coding	62.10728475	-2.099447076	1.454409283	0.051270364
FBgn0039467	CG14253	protein_coding	210.4369313	-2.099316102	0.468494367	0.001134714
FBgn0043578	PGRP-SB1	protein_coding	159.4172201	-2.095709809	0.278574001	3.42E-06
FBgn0023537	CG17896	protein_coding	12103.67852	-2.082266371	0.084694764	0
FBgn0052698	CARPB	protein_coding	34.83977331	-2.072893525	0.826371204	0.016859359
FBgn0035132	mthl10	protein_coding	183.3862566	-2.067597046	0.456357092	0.001198321
FBgn0035619	Alp10	protein_coding	1757.930253	-2.063776594	2.623412027	0.086013251
FBgn0039430	CG5455	protein_coding	250.4313767	-2.03808561	0.337593912	9.72E-05
FBgn0052447	CG32447	protein_coding	76.63079417	-2.036827489	1.068041734	0.034152219
FBgn0026077	Gasp	protein_coding	723.6531331	-2.020791019	1.033717458	0.032900939
FBgn0034162	CG6426	protein_coding	375.192022	-2.016114751	1.085280807	0.036361194
FBgn0038679	CG6040	protein_coding	315.961939	-2.016051607	0.546145949	0.004382104
FBgn0083978	CG17672	protein_coding	205.5819449	-2.009318531	1.486009024	0.058715801
FBgn0264817	pre-lola-G	protein_coding	15.51652004	-1.994577003	1.053835538	0.035801528
FBgn0037090	Est-Q	protein_coding	124.9382336	-1.993236286	0.358243891	2.67E-04
FBgn0014869	Pglym78	protein_coding	4529.584058	-1.988038147	0.131170905	9.17E-16
FBgn0033112	Spn42Db	protein_coding	84.74597048	-1.986154646	0.331114195	1.44E-04
FBgn0086917	spok	protein_coding	149.5420468	-1.983870779	2.620730809	0.088459826
FBgn0000008	a	protein_coding	103.1494582	-1.982921839	0.327569027	1.16E-04
FBgn0034276	Sardh	protein_coding	2282.08573	-1.96859674	0.157756705	3.15E-11
FBgn0262476	CG43066	protein_coding	72.74510066	-1.968187051	2.693427096	0.089291194
FBgn0051019	CG31019	protein_coding	19.21084209	-1.964098167	1.469597125	0.060300982
FBgn0037717	CG8301	protein_coding	17.27047908	-1.963045501	1.184436205	0.047060975
FBgn0038744	CG4733	protein_coding	128.3683635	-1.962490543	0.449241477	0.002164755
FBgn0036422	CG3868	protein_coding	1024.710369	-1.959234567	0.837566128	0.024299328
FBgn0260753	Pdfr	protein_coding	51.27140075	-1.957190954	0.403297087	0.001030653
FBgn0027945	ppl	protein_coding	4313.750349	-1.953395317	0.167676617	2.61E-10
FBgn0013953	Esp	protein_coding	49.62262842	-1.950846329	1.162786261	0.046655927
FBgn0030968	CG7322	protein_coding	2762.108321	-1.944342248	0.170324692	6.41E-10
FBgn0033421	CG1888	protein_coding	106.2999673	-1.942830464	0.227676862	9.12E-07
FBgn0000024	Ace	protein_coding	154.0600334	-1.93922229	0.391321806	9.72E-04
FBgn0033372	CG13742	protein_coding	64.07163322	-1.93807031	0.300950668	8.77E-05
FBgn0015774	NetB	protein_coding	65.99907503	-1.92977052	1.474499151	0.063054486
FBgn0023477	Taldo	protein_coding	9666.46347	-1.929360163	0.132040764	5.77E-14
FBgn0030478	CG1640	protein_coding	3342.294886	-1.92716166	0.155530955	5.55E-11
FBgn0039609	Nepl17	protein_coding	421.5256057	-1.90751371	0.261536418	1.89E-05
FBgn0003076	Pgm1	protein_coding	2963.518687	-1.90573082	0.197899461	1.38E-07
FBgn0038260	CG14855	protein_coding	61.74042182	-1.8940264	0.450339092	0.003183367
FBgn0034405	Jheh2	protein_coding	696.2442233	-1.874433466	0.184346064	6.80E-08
FBgn0050410	Rpi	protein_coding	1328.162881	-1.873967035	0.118191087	4.47E-15
FBgn0036454	CG17839	protein_coding	143.4410898	-1.865985721	0.613410682	0.01308587
FBgn0260743	GC1	protein_coding	457.8193491	-1.861662932	0.246684647	1.80E-05
FBgn0011296	l(2)efl	protein_coding	971.1189698	-1.856440396	0.919062687	0.03766059
FBgn0037683	CG18473	protein_coding	191.7944072	-1.833489267	0.567245718	0.011482301
FBgn0039244	CG11069	protein_coding	116.9622991	-1.832633906	1.434263726	0.066647803
FBgn0028396	TotA	protein_coding	37.59267096	-1.824386411	0.642851969	0.0175171
FBgn0036208	Gcat	protein_coding	167.8151155	-1.822449561	0.816248078	0.031836773
FBgn0002905	PolQ	protein_coding	53.42840165	-1.821288783	0.526897112	0.008836384
FBgn0029002	miple2	protein_coding	144.5068932	-1.818738737	0.36882593	0.001709885
FBgn0053556	form3	protein_coding	164.6583246	-1.808156943	0.57269273	0.013198329
FBgn0031560	CG16713	protein_coding	879.692899	-1.80688735	0.1716962	7.50E-08
FBgn0027780	Aasdh	protein_coding	104.341563	-1.796413764	0.297462792	3.75E-04
FBgn0001967	NimC3	protein_coding	18.73944362	-1.792288378	0.482584732	0.00714519
FBgn0035246	CG13928	protein_coding	81.86912559	-1.79096205	1.208071434	0.060756499
FBgn0030612	Dbct	protein_coding	1174.995018	-1.790012698	0.087097534	0
FBgn0034706	CG11275	protein_coding	126.7324639	-1.781757778	0.325966687	9.91E-04
FBgn0026176	SkpB	protein_coding	3.471669326	-1.776924716	2.583022968	0.098293519
FBgn0034440	CG10073	protein_coding	792.4674055	-1.77452388	0.328962159	0.001071599
FBgn0039593	Sid	protein_coding	167.9363757	-1.760898681	0.160183694	6.24E-08
FBgn0037213	CG12581	protein_coding	573.1407825	-1.759061919	0.26698806	2.01E-04
FBgn0037228	CG1092	protein_coding	403.784431	-1.74690795	0.271814249	2.83E-04
FBgn0033395	Cyp4p2	protein_coding	151.1750343	-1.74654216	0.37531944	0.00309486
FBgn0000075	amd	protein_coding	169.5717733	-1.746288745	1.131037647	0.059844912
FBgn0050172	CG30172	protein_coding	26.86775409	-1.745666194	0.902603251	0.045849694
FBgn0017561	Ork1	protein_coding	75.71689002	-1.733858885	0.748738326	0.033792774
FBgn0265954	lncRNA:CR44741	ncRNA	10.07128537	-1.732468446	0.81359835	0.040276914
FBgn0050289	CG30289	protein_coding	414.2343315	-1.732020138	0.219473142	3.58E-05
FBgn0085466	CG34437	protein_coding	106.0083507	-1.725584996	0.375978282	0.003699094
FBgn0038095	Cyp304a1	protein_coding	49.2209029	-1.720622044	0.586768043	0.01997964
FBgn0042083	Mccc2	protein_coding	1107.037103	-1.715152333	0.099828839	2.13E-14
FBgn0034075	Asph	protein_coding	1521.455776	-1.71124596	0.178678585	2.61E-06
FBgn0034399	CG15083	protein_coding	208.6392447	-1.705424812	0.224328272	7.40E-05
FBgn0086367	t	protein_coding	70.70552416	-1.702216408	0.582462784	0.02069667
FBgn0261258	rgn	protein_coding	944.4763641	-1.697506748	0.445265321	0.008650744
FBgn0011770	Gip	protein_coding	1240.218261	-1.694137785	0.143713621	4.82E-08
FBgn0263930	dally	protein_coding	376.1170822	-1.692430271	0.190885938	9.92E-06
FBgn0037057	CG10512	protein_coding	2016.497321	-1.68014749	0.125885424	1.46E-09
FBgn0030796	CG4829	protein_coding	271.2219997	-1.677506455	0.593924861	0.024452372
FBgn0000579	Eno	protein_coding	15916.92718	-1.670947358	0.126036521	2.81E-09
FBgn0032684	Ugt301D1	protein_coding	128.1556922	-1.668373232	0.402488784	0.006740335
FBgn0039754	CG9747	protein_coding	594.2938106	-1.662491265	0.91461854	0.05321925
FBgn0038115	CG7966	protein_coding	2354.707565	-1.660066875	0.163642916	1.97E-06
FBgn0031877	Hmgcl	protein_coding	248.782207	-1.658104234	0.181886707	1.10E-05
FBgn0029843	Nep1	protein_coding	203.0055926	-1.656764497	0.561148591	0.022333982
FBgn0033437	CG12926	protein_coding	251.0169116	-1.647357644	0.598188994	0.02761224
FBgn0039075	CG4393	protein_coding	55.3023121	-1.641699878	1.21843813	0.071356906
FBgn0053225	CG33225	protein_coding	4.706616659	-1.641131778	2.251507072	0.10000198
FBgn0030575	CG5321	protein_coding	748.5596754	-1.636655658	0.293681397	0.001945082
FBgn0032810	CG13077	protein_coding	99.21607412	-1.63519462	0.232959023	3.00E-04
FBgn0267505	pre-rRNA:CR45845	rRNA	8014.404723	-1.62931343	0.376234622	0.006581768
FBgn0035041	CG13594	protein_coding	14.78218224	-1.624280306	0.872815506	0.05475457
FBgn0040658	CG13516	protein_coding	84.32181527	-1.621914062	0.616376549	0.031661966
FBgn0262782	Mdh1	protein_coding	8661.200646	-1.617826921	0.11097603	5.37E-10
FBgn0266417	ringer	protein_coding	276.4369032	-1.614996687	0.403278746	0.009963173
FBgn0022710	Ac13E	protein_coding	181.286624	-1.604874651	0.222532792	3.18E-04
FBgn0041183	Tep1	protein_coding	53.49655333	-1.601067212	0.770587908	0.048927593
FBgn0003292	rt	protein_coding	138.3168452	-1.59770912	1.134885808	0.071104571
FBgn0083015	snoRNA:Psi18S-920	snoRNA	12.78348228	-1.591449858	0.790962204	0.051698128
FBgn0286940	CG46434	protein_coding	23.1164545	-1.589244418	0.68784567	0.044274063
FBgn0031558	CG16704	protein_coding	512.8683347	-1.589089067	0.211252054	2.29E-04
FBgn0029969	Acat1	protein_coding	2445.62623	-1.586946733	0.129640633	1.92E-07
FBgn0032820	fbp	protein_coding	3525.619	-1.586679294	0.125292903	8.96E-08
FBgn0034022	CG12964	protein_coding	169.4290374	-1.586623972	1.314883399	0.079934128
FBgn0038924	CG6028	protein_coding	2672.685807	-1.586515438	0.101683119	2.13E-10
FBgn0038912	CG6656	protein_coding	84.6537398	-1.570437018	0.448880045	0.018052258
FBgn0035907	GstO1	protein_coding	10.086516	-1.56916008	1.298334158	0.082307248
FBgn0069056	CG33226	protein_coding	32.74747005	-1.557484255	0.47783023	0.022635195
FBgn0025676	CkIIalpha-i3	protein_coding	44.78913476	-1.546191803	0.351699211	0.009116868
FBgn0034883	Eglp2	protein_coding	178.6354048	-1.538337486	0.271527625	0.003271999
FBgn0036463	Reck	protein_coding	82.01581008	-1.537405914	0.324883853	0.006901329
FBgn0001325	Kr	protein_coding	145.6634504	-1.536790859	0.467022268	0.023843799
FBgn0040606	CG6503	protein_coding	40.72608361	-1.533974411	0.35420969	0.010255733
FBgn0261862	whd	protein_coding	770.7103565	-1.531497178	0.185518364	1.82E-04
FBgn0039487	gb	protein_coding	407.1158892	-1.526050662	0.156988943	3.29E-05
FBgn0263504	lncRNA:CR43493	ncRNA	43.15532232	-1.522911038	0.378091343	0.014680486
FBgn0052170	CG32170	protein_coding	73.8634538	-1.522188844	0.954120099	0.069347172
FBgn0028563	sut1	protein_coding	6425.898595	-1.516904407	0.252088651	0.002720739
FBgn0029935	CG4615	protein_coding	139.1576802	-1.516375356	0.235052762	0.001795823
FBgn0031561	IM33	protein_coding	14639.52031	-1.504240735	0.104475886	5.19E-08
FBgn0037709	CG8199	protein_coding	1329.699048	-1.504140172	0.108558591	1.06E-07
FBgn0038460	CG18622	protein_coding	48.95907405	-1.502028062	0.480201573	0.029772787
FBgn0030870	CG6398	protein_coding	285.450485	-1.501114634	0.54247335	0.038584373
FBgn0086450	su(r)	protein_coding	3494.290543	-1.497797099	0.168160482	1.61E-04
FBgn0039073	CG4408	protein_coding	1382.701112	-1.497416011	0.139282583	1.17E-05
FBgn0031896	CG4502	protein_coding	56.94890957	-1.494269962	1.118821602	0.081255305
FBgn0024920	Ts	protein_coding	162.5799076	-1.4933328	0.335086027	0.0112739
FBgn0030239	Pgls	protein_coding	1026.38287	-1.481962935	0.156593622	9.40E-05
FBgn0000414	Dab	protein_coding	195.849481	-1.480358156	0.3879531	0.019562496
FBgn0083970	CG34134	protein_coding	17.83259084	-1.480288399	0.534144876	0.040465647
FBgn0038463	CG3534	protein_coding	1821.927705	-1.478815678	0.141149685	2.65E-05
FBgn0001186	Hex-A	protein_coding	1632.299172	-1.474023716	0.102944112	1.26E-07
FBgn0001124	Got1	protein_coding	3178.907336	-1.469813623	0.157834169	1.48E-04
FBgn0263199	Galk	protein_coding	3457.109382	-1.459104458	0.120036297	5.55E-06
FBgn0040732	CG16926	protein_coding	4156.943982	-1.458992942	0.182973817	6.78E-04
FBgn0038832	CG15695	protein_coding	55.4453643	-1.458712737	0.604498366	0.050632225
FBgn0013689	mt:tRNA:Ala-TGC	tRNA	13.31476321	-1.451090861	1.365911903	0.093213161
FBgn0028562	sut2	protein_coding	23.21831604	-1.448309984	0.747046756	0.06447586
FBgn0003141	pr	protein_coding	1319.124198	-1.448163365	0.170876027	4.56E-04
FBgn0039877	Mccc1	protein_coding	1329.749692	-1.447729452	0.106335359	6.87E-07
FBgn0031449	CG31689	protein_coding	1152.649078	-1.443429103	0.237735421	0.004326253
FBgn0035517	CG1265	protein_coding	201.5552929	-1.442687512	0.259660809	0.006503209
FBgn0036997	CG5955	protein_coding	187.9516291	-1.440496815	1.500928058	0.098860615
FBgn0263096	CR43364	pseudogene	8.527140185	-1.439593727	0.726424686	0.064236156
FBgn0034191	CG6984	protein_coding	245.0020502	-1.432575017	0.146515024	1.66E-04
FBgn0016715	Reg-2	protein_coding	1469.232417	-1.427725322	0.182381925	0.001155858
FBgn0264975	Nrg	protein_coding	1922.492401	-1.424217349	0.247281538	0.006285952
FBgn0263258	chas	protein_coding	147.0385964	-1.418965183	0.53629224	0.048508087
FBgn0028526	CG15293	protein_coding	1568.660622	-1.414021689	0.215641723	0.003847782
FBgn0032472	CG9928	protein_coding	129.0490025	-1.409363054	0.294995111	0.014451405
FBgn0033431	CG1827	protein_coding	111.6784705	-1.405837279	0.296986238	0.015483339
FBgn0028542	NimB4	protein_coding	117.0447948	-1.395679215	0.437393965	0.039710908
FBgn0260642	Antp	protein_coding	235.4202847	-1.392972378	0.189993292	0.002607187
FBgn0266111	ana3	protein_coding	26.31087935	-1.392094321	0.902630217	0.082833476
FBgn0032946	nrv3	protein_coding	347.5259819	-1.389907166	0.553407039	0.056506892
FBgn0038299	Spn88Eb	protein_coding	1193.357268	-1.386527316	0.204838164	0.004108036
FBgn0038294	Mf	protein_coding	11830.74902	-1.3840032	0.587482832	0.060984042
FBgn0085377	CG34348	protein_coding	518.4309662	-1.383124956	0.251540573	0.010156119
FBgn0265938	lncRNA:CR44725	ncRNA	8.253061693	-1.368126732	0.86394074	0.083888243
FBgn0263846	CG43707	protein_coding	83.73644105	-1.36742803	1.89012094	0.11196
FBgn0034117	CG7997	protein_coding	2121.626141	-1.363530811	0.154568193	0.001113544
FBgn0030334	Karl	protein_coding	114.4237931	-1.35617757	0.247940253	0.012645072
FBgn0051674	CG31674	protein_coding	251.4821099	-1.35303629	0.166444517	0.002329302
FBgn0265705	asRNA:CR44512	ncRNA	23.71918539	-1.348761346	0.49816193	0.057164528
FBgn0035452	CG10359	protein_coding	315.2162047	-1.348476053	0.77077959	0.079140722
FBgn0033942	Cpr51A	protein_coding	82.27506283	-1.348332523	0.633435076	0.068849404
FBgn0031258	CG4297	protein_coding	174.24688	-1.338709937	0.227501106	0.010961862
FBgn0085789	CR41506	pseudogene	9.613299798	-1.338302939	1.090717791	0.096314533
FBgn0283510	Pal1	protein_coding	865.648325	-1.334932446	0.144003093	0.001263447
FBgn0026315	Ugt35A1	protein_coding	693.905469	-1.333028618	0.144844282	0.00139909
FBgn0030598	CG9503	protein_coding	74.19501767	-1.331880409	1.566785185	0.109608096
FBgn0000477	DNaseII	protein_coding	2654.505887	-1.331851646	0.146781082	0.001523428
FBgn0053113	Rtnl1	protein_coding	6514.094221	-1.330636661	0.204264601	0.007484448
FBgn0038326	Hibch	protein_coding	2309.748283	-1.325794819	0.116931941	2.37E-04
FBgn0030724	Nipsnap	protein_coding	1449.073516	-1.32520211	0.124263224	4.79E-04
FBgn0034389	Mctp	protein_coding	100.6996102	-1.324652021	0.245158362	0.016219687
FBgn0034275	CG5002	protein_coding	758.8871183	-1.323677426	0.393864716	0.046252346
FBgn0266203	lncRNA:CR44898	ncRNA	17.74999821	-1.32342094	1.280656539	0.103733747
FBgn0087007	bbg	protein_coding	553.5473248	-1.323075867	0.339057218	0.035431018
FBgn0037140	SLC22A	protein_coding	861.8952085	-1.323055304	0.324701715	0.032545047
FBgn0028936	NimB5	protein_coding	397.2894426	-1.320940803	0.257835524	0.019007231
FBgn0038291	CG3984	protein_coding	3914.110926	-1.319719821	0.147993013	0.002007396
FBgn0040349	CG3699	protein_coding	1575.491795	-1.319076367	0.445449744	0.054535252
FBgn0028371	jbug	protein_coding	693.6865003	-1.311718971	0.177146775	0.005525364
FBgn0022800	Cad96Ca	protein_coding	146.1463074	-1.31137379	0.968633931	0.094900454
FBgn0050148	CG30148	protein_coding	281.2506987	-1.309152951	0.178708374	0.006142549
FBgn0034391	CG15080	protein_coding	181.6770641	-1.306503911	0.868196377	0.090129457
FBgn0262531	CG43085	protein_coding	458.9905559	-1.302196547	0.292575723	0.030620763
FBgn0036493	CG7255	protein_coding	121.9058544	-1.296825817	0.548171913	0.069845757
FBgn0032350	CG6287	protein_coding	4137.096634	-1.295392588	0.154950363	0.003948899
FBgn0031970	CG7227	protein_coding	19.7123952	-1.295152576	0.585095277	0.073385744
FBgn0031694	Cyp4ac2	protein_coding	70.93976704	-1.291494653	0.317673964	0.038771153
FBgn0039774	CDase	protein_coding	397.6283833	-1.288024117	0.487686658	0.065437589
FBgn0040993	CG17325	protein_coding	857.37006	-1.283741514	0.570557068	0.074413333
FBgn0035911	CG6638	protein_coding	876.88788	-1.280342957	0.104731153	3.84E-04
FBgn0058006	CG40006	protein_coding	173.9017182	-1.278970397	0.314353488	0.041788674
FBgn0036622	Agpat4	protein_coding	1489.085224	-1.278959477	0.20090707	0.014222839
FBgn0034628	Acox57D-p	protein_coding	634.3267792	-1.27781217	0.15659712	0.005126307
FBgn0262142	lncRNA:CR42868	ncRNA	12.81356537	-1.272769089	0.833186235	0.093775882
FBgn0263773	fok	protein_coding	193.4279798	-1.271022226	0.376444385	0.053877058
FBgn0025469	slv	protein_coding	153.1545188	-1.270540194	0.383268235	0.056068304
FBgn0266435	CG45065	protein_coding	17.99607443	-1.270358298	3.033677955	0.123628628
FBgn0031995	CG8475	protein_coding	826.2019316	-1.269152341	0.109901147	8.65E-04
FBgn0051326	CG31326	protein_coding	4.784154455	-1.268609422	0.99215037	0.102006261
FBgn0085465	CG34436	protein_coding	12.67894307	-1.267325354	0.640266669	0.084946234
FBgn0039737	CG7920	protein_coding	11278.2936	-1.266045579	0.125706179	0.002396459
FBgn0031717	Oscillin	protein_coding	367.1799956	-1.260924021	0.223947298	0.022935614
FBgn0263046	CG43341	protein_coding	118.2028914	-1.258257614	0.756019077	0.091806061
FBgn0015777	nrv2	protein_coding	442.656286	-1.252177559	0.27004685	0.037105776
FBgn0051780	CG31780	protein_coding	1616.383823	-1.250450546	0.108342945	0.001330762
FBgn0032727	CG10623	protein_coding	207.2904584	-1.248701805	0.243963907	0.031137413
FBgn0014469	Cyp4e2	protein_coding	1360.92696	-1.246791609	0.21455242	0.023691617
FBgn0050269	CG30269	protein_coding	115.5119116	-1.243119943	0.592209687	0.085478122
FBgn0039656	CG11951	protein_coding	1301.056779	-1.242117505	0.216226781	0.025388564
FBgn0266073	lncRNA:CR44826	ncRNA	9.764068288	-1.23986952	0.694501949	0.091246261
FBgn0037265	spartin	protein_coding	45.82155001	-1.235585517	0.307403199	0.049351225
FBgn0053203	CG33203	protein_coding	26.76063278	-1.233020556	0.490582167	0.075716985
FBgn0033065	Cyp6w1	protein_coding	140.811039	-1.231503656	0.321643477	0.054096289
FBgn0036749	CG7460	protein_coding	240.0781703	-1.231126107	0.21825645	0.028766602
FBgn0052364	tut	protein_coding	30.74363194	-1.224638545	1.032115683	0.107839481
FBgn0037230	Nepl11	protein_coding	1835.254386	-1.22342616	0.159255946	0.013424309
FBgn0264679	asRNA:CR43964	ncRNA	24.97792662	-1.221646418	0.480535131	0.077560034
FBgn0039941	CG17167	protein_coding	197.0835515	-1.214474249	0.871911596	0.104025851
FBgn0025885	Inos	protein_coding	1572.228958	-1.212008182	0.227033996	0.037290887
FBgn0035237	CG13917	protein_coding	784.8356261	-1.206638585	0.142191433	0.012112985
FBgn0033879	Echs1	protein_coding	7740.53086	-1.205918152	0.087870895	0.001177012
FBgn0028537	CG31775	protein_coding	18118.52652	-1.203205663	0.248329964	0.046454291
FBgn0038545	pasi1	protein_coding	75.90608772	-1.200039194	0.505867728	0.08682149
FBgn0033257	sand	protein_coding	113.2381656	-1.199731072	0.364020685	0.069098301
FBgn0029924	CG4586	protein_coding	926.2759313	-1.197414489	0.218573801	0.039899725
FBgn0050414	CG30414	protein_coding	244.3427185	-1.195283796	0.335240332	0.066405574
FBgn0037913	fabp	protein_coding	10658.65794	-1.194502167	0.154891816	0.018594072
FBgn0267160	asRNA:CR45600	ncRNA	25.44873468	-1.189915101	0.608607654	0.096031498
FBgn0039674	CG1907	protein_coding	3169.39745	-1.189199132	0.09678854	0.003458245
FBgn0037723	SpdS	protein_coding	5393.064096	-1.184993533	0.123552042	0.010658801
FBgn0026570	CG5704	protein_coding	232.6498334	-1.184983865	0.242537129	0.049992027
FBgn0030087	CG7766	protein_coding	1305.66455	-1.184723271	0.091413412	0.00292165
FBgn0035978	UGP	protein_coding	3681.025747	-1.183296316	0.095410514	0.003798027
FBgn0032447	PICK1	protein_coding	9.88929794	-1.182193282	1.701585973	0.121131605
FBgn0260458	PGRP-LD	protein_coding	58.30065811	-1.176346374	0.309724076	0.067863483
FBgn0027339	jim	protein_coding	641.9003732	-1.174111495	0.158355131	0.026969187
FBgn0011754	PhKgamma	protein_coding	534.5382741	-1.173528711	0.125881873	0.015137965
FBgn0261703	gce	protein_coding	232.4031399	-1.17227818	0.16522469	0.02994126
FBgn0034657	LBR	protein_coding	219.2315519	-1.17149659	0.177808874	0.034698147
FBgn0031589	Naprt	protein_coding	832.1634198	-1.171419532	0.163904852	0.029436281
FBgn0037906	PGRP-LB	protein_coding	170.3585448	-1.169872107	0.234637568	0.053438501
FBgn0030966	shop	protein_coding	1807.509119	-1.169171144	0.182232553	0.038213653
FBti0020417	rooA{}1506	transposable_element	45.8634527	-1.168908538	0.801380735	0.110487882
FBgn0032213	CG5390	protein_coding	2524.830873	-1.161918205	0.135047697	0.020842842
FBgn0011576	Cyp4d2	protein_coding	152.0620432	-1.158580555	0.241869297	0.060528834
FBgn0261584	CG42694	protein_coding	599.6512035	-1.149567434	0.195585045	0.049564906
FBgn0041579	AttC	protein_coding	45.1890061	-1.148222034	0.945934068	0.115571148
FBgn0002567	Rab32	protein_coding	244.8981402	-1.147467123	0.171767272	0.044080272
FBgn0000536	eas	protein_coding	2224.309197	-1.141700483	0.191140724	0.052344521
FBgn0039844	CG1607	protein_coding	1658.014424	-1.141623918	0.14682074	0.034516615
FBgn0031150	bves	protein_coding	145.4729834	-1.1392813	0.308237572	0.079404405
FBgn0022774	Oat	protein_coding	4877.877866	-1.138932031	0.302559272	0.078350168
FBgn0286506	Mpi	protein_coding	1593.773222	-1.136824634	0.111980475	0.02012123
FBgn0039776	PH4alphaEFB	protein_coding	1462.939977	-1.136123224	0.156484898	0.04330708
FBgn0031670	SelT	protein_coding	790.4413757	-1.135318394	0.102077812	0.016094704
FBgn0037050	ICA69	protein_coding	11.25347249	-1.132426908	3.195040784	0.131804218
FBgn0046776	CR14033	pseudogene	34.40262944	-1.131005648	0.402170352	0.094338017
FBgn0040321	GNBP3	protein_coding	887.4238388	-1.129327717	0.170081407	0.050205721
FBgn0035083	Tina-1	protein_coding	3907.5108	-1.126488622	0.179450195	0.056287801
FBgn0032282	CG7299	protein_coding	5674.978601	-1.124244355	1.211490466	0.122064765
FBgn0040308	Jafrac2	protein_coding	505.1065245	-1.122707574	0.108365753	0.024607568
FBgn0263999	CG43742	protein_coding	1271.614385	-1.12264037	0.117288489	0.029604745
FBgn0001230	Hsp68	protein_coding	261.8086605	-1.121881411	0.508063883	0.104903339
FBgn0035346	CG1146	protein_coding	42.94820582	-1.120039031	0.51242925	0.106365047
FBgn0004057	Zw	protein_coding	788.4478628	-1.114427447	0.184539662	0.063523259
FBgn0032219	CG4995	protein_coding	735.9999161	-1.114371469	0.123794407	0.038399238
FBgn0033170	sPLA2	protein_coding	82.43329971	-1.111841291	0.338143737	0.092931544
FBgn0264906	lncRNA:CR44097	ncRNA	91.10497551	-1.11029515	0.39111635	0.100287805
FBgn0033663	ERp60	protein_coding	15405.36601	-1.109229818	0.084265349	0.016989543
FBgn0051955	CG31955	protein_coding	66.18402648	-1.107695667	0.318178953	0.092086811
FBgn0031418	CG3609	protein_coding	2901.098795	-1.101721747	0.199126412	0.07287275
FBgn0035238	CG12104	protein_coding	138.5559129	-1.101206432	0.216042629	0.076768982
FBgn0033304	Cyp6a13	protein_coding	44.22270465	-1.099111062	0.817124853	0.11926236
FBgn0029903	pod1	protein_coding	277.9053877	-1.09791029	0.311737866	0.095465233
FBgn0031149	Stt3A	protein_coding	1258.421084	-1.095351734	0.106971796	0.041599296
FBgn0011695	EbpIII	protein_coding	212.3728158	-1.091259685	0.696260756	0.11771829
FBgn0034230	CG4853	protein_coding	270.4135762	-1.091046198	0.138253979	0.060072742
FBgn0052667	ssp7	protein_coding	5362.566332	-1.090625626	0.140301347	0.061442868
FBgn0259984	kuz	protein_coding	230.56672	-1.090098823	0.250371086	0.089012786
FBgn0039897	CG1674	protein_coding	2260.569713	-1.088801968	0.402418394	0.107248384
FBgn0031275	GABA-B-R3	protein_coding	16.78010954	-1.080322138	2.826225317	0.1340187
FBgn0023549	Mct1	protein_coding	848.590077	-1.079993171	0.138496108	0.067132373
FBgn0030999	Mur18B	protein_coding	1814.39109	-1.079279079	0.545190456	0.116182352
FBgn0086909	CG31751	protein_coding	388.8011203	-1.078794503	0.2965642	0.102581375
FBgn0022770	Peritrophin-A	protein_coding	186.419415	-1.078273103	1.142769381	0.12770442
FBgn0004797	mdy	protein_coding	3501.642717	-1.077313899	0.112792891	0.058044975
FBgn0038516	P5cr-2	protein_coding	175.1222609	-1.074043254	0.215089533	0.091525939
FBgn0029823	Shmt	protein_coding	7772.70644	-1.070715031	0.143354259	0.074671229
FBgn0027930	MP1	protein_coding	1181.093505	-1.069893353	0.070875317	0.033079542
FBgn0038198	Npc2b	protein_coding	82.52327022	-1.067598463	1.145546728	0.128646449
FBgn0026428	HDAC6	protein_coding	841.8599639	-1.065315746	0.215458678	0.098010869
FBgn0029915	CG14434	protein_coding	141.4532294	-1.065241378	0.173698011	0.088185844
FBgn0263236	SP1029	protein_coding	1096.575223	-1.06488873	0.301937685	0.108429738
FBgn0035848	Uxs	protein_coding	142.5620251	-1.061959401	0.215940911	0.099430775
FBgn0038660	Sgsh	protein_coding	334.2252281	-1.060716657	0.141736841	0.083624175
FBgn0259175	ome	protein_coding	541.4003314	-1.060634124	0.254906889	0.105488371
FBgn0001321	knk	protein_coding	105.2218917	-1.060042281	1.401501173	0.131172364
FBgn0261679	CG42726	protein_coding	32.20455536	-1.059171156	0.54763909	0.120820277
FBgn0000576	ems	protein_coding	36.71243149	-1.058066102	0.368053854	0.115267785
FBgn0030660	CG8097	protein_coding	63.15686238	-1.053156845	0.377452221	0.116796182
FBgn0025592	Gk1	protein_coding	1535.218106	-1.050890997	0.143248932	0.089570644
FBgn0027108	Inx2	protein_coding	2446.11568	-1.048548105	0.155482927	0.095748613
FBgn0033377	Pgm2a	protein_coding	1464.025698	-1.048512699	0.114787665	0.084417019
FBgn0039827	CG1544	protein_coding	3172.683858	-1.047356972	0.068102186	0.057822442
FBgn0042206	GstD10	protein_coding	1389.583902	-1.045272158	0.252152132	0.11285842
FBgn0041180	Tep4	protein_coding	12808.86148	-1.044615045	0.134776159	0.092649547
FBgn0033033	scaf	protein_coding	1175.301567	-1.039204763	0.552044502	0.12676326
FBgn0038535	alt	protein_coding	4092.228966	-1.036457238	0.127968119	0.099716635
FBgn0034897	Sesn	protein_coding	729.886654	-1.034634529	0.277403698	0.1189528
FBgn0034880	ItgaPS5	protein_coding	11.99804033	-1.033594538	0.850616034	0.132120028
FBgn0034198	CG11400	protein_coding	236.8838864	-1.03178015	0.229738226	0.117409459
FBgn0029975	spidey	protein_coding	2017.447029	-1.031583304	0.118382844	0.102293893
FBgn0031693	Cyp4ac1	protein_coding	2514.061788	-1.029098331	0.137368242	0.109313936
FBgn0053281	CG33281	protein_coding	612.7250772	-1.028654756	1.361807489	0.134968891
FBgn0032264	Lip4	protein_coding	278.3933964	-1.028386904	0.571724359	0.130225473
FBgn0259821	CG42402	protein_coding	38.29238496	-1.027446066	0.659105463	0.13148854
FBgn0032287	CG6415	protein_coding	7808.221458	-1.02710134	0.096206067	0.100573179
FBgn0051248	CG31248	protein_coding	348.5939525	-1.026166736	0.157787923	0.114662045
FBgn0034479	CG8654	protein_coding	701.0301809	-1.022724184	0.324387309	0.127077181
FBgn0263980	Stacl	protein_coding	124.0894088	-1.018488713	0.682355455	0.134334971
FBgn0031703	Acsf2	protein_coding	1938.088235	-1.014769058	0.166507013	0.123941501
FBgn0010039	GstD3	protein_coding	1398.140592	-1.009642485	0.328611144	0.133702335
FBgn0013972	Gycalpha99B	protein_coding	35.00216771	-1.003299972	1.20708859	0.137828697
FBgn0039543	CROT	protein_coding	228.9504787	-1.002232843	0.243677615	0.137192727
FBgn0039670	CG7567	protein_coding	1191.961418	-0.998803555	0.736400868	0.138784663
FBgn0263705	Myo10A	protein_coding	405.1519938	-0.997070573	0.472560077	0.140371477
FBgn0031869	CG18304	protein_coding	294.7050228	-0.996065865	1.356086334	0.140054123
FBgn0036529	Pgant8	protein_coding	58.57472523	-0.992122958	0.333296157	0.142920818
FBgn0259993	lncRNA:CR42491	ncRNA	2626.462286	-0.991400808	0.155863269	0.150221122
FBgn0032449	CG17036	protein_coding	862.3794095	-0.989871966	0.140685314	0.155272369
FBgn0025700	CG5885	protein_coding	4376.325858	-0.989366754	0.112833827	0.157480653
FBgn0053099	CG33099	protein_coding	133.2715242	-0.989344919	0.51181219	0.142282813
FBgn0013763	Idgf6	protein_coding	11751.27833	-0.98840357	0.202225679	0.150854978
FBgn0035542	DOR	protein_coding	190.8393301	-0.988055579	0.438499123	0.143876611
FBgn0002542	lds	protein_coding	149.7024325	-0.985922319	0.219526714	0.153068273
FBgn0030805	wus	protein_coding	130.6779559	-0.983539731	0.667325386	0.1432396
FBgn0085456	CG34427	protein_coding	103.8024676	-0.982201802	1.953060165	0.141005921
FBgn0035348	CG16758	protein_coding	1955.495472	-0.979800439	0.286738363	0.15495804
FBgn0021765	scu	protein_coding	4372.412083	-0.979729872	0.128962337	0.171446612
FBgn0052076	Alg10	protein_coding	193.3723619	-0.979071523	0.212244697	0.158750409
FBgn0086898	dgo	protein_coding	64.38639773	-0.970610011	0.498984749	0.151171839
FBgn0030090	fend	protein_coding	51.52317961	-0.96942503	0.476786802	0.152752865
FBgn0031646	snsl	protein_coding	16.78844019	-0.968773107	0.772454955	0.147370608
FBgn0286818	Pdi	protein_coding	29758.14926	-0.968047732	0.121259085	0.188877951
FBgn0031702	fusl	protein_coding	829.9625814	-0.967763635	0.158548324	0.179984446
FBgn0032877	CG2617	protein_coding	39.74137992	-0.966935863	0.315624794	0.160019068
FBgn0050011	gem	protein_coding	380.579646	-0.96533254	0.524887437	0.15369873
FBgn0035670	CG10472	protein_coding	1543.10657	-0.963617072	1.91472582	0.14164435
FBgn0062412	Ctr1B	protein_coding	113.3360388	-0.961817853	0.265975138	0.167965565
FBgn0032864	CG2493	protein_coding	1403.263439	-0.960780698	0.128604165	0.200009981
FBgn0039501	TTLL6B	protein_coding	14.87965411	-0.958718715	0.587765898	0.154643699
FBgn0050005	GstT2	protein_coding	212.9495719	-0.958440624	0.216813275	0.17808542
FBgn0262139	trh	protein_coding	151.5741846	-0.958241103	0.63375274	0.153383742
FBgn0265611	asRNA:CR44429	ncRNA	11.23494752	-0.95638166	0.71333857	0.151804787
FBgn0036759	CG5577	protein_coding	449.5782864	-0.955688559	0.170646081	0.188236596
FBgn0023129	aay	protein_coding	1228.110526	-0.95307991	0.290317356	0.172078829
FBgn0263490	mld	protein_coding	287.3755423	-0.952890267	0.270008663	0.174606436
FBgn0030159	CG9689	protein_coding	83.87660524	-0.95284939	1.01183746	0.148637665
FBgn0003308	ry	protein_coding	673.9346727	-0.95144883	0.163921555	0.198115306
FBgn0051259	CG31259	protein_coding	246.5153633	-0.950864073	1.297802006	0.147053538
FBgn0039101	CG16710	protein_coding	11.95953448	-0.950360469	0.79739429	0.152436922
FBgn0014133	bif	protein_coding	339.3479194	-0.949972724	0.330722778	0.16954951
FBgn0020642	Lcp65Ac	protein_coding	318.1609353	-0.948492139	1.886898115	0.144194646
FBgn0020415	Idgf2	protein_coding	4472.112144	-0.945669651	0.168322499	0.204416459
FBgn0032069	LManVI	protein_coding	7043.349101	-0.945100864	1.841562202	0.144512998
FBgn0038738	CG4572	protein_coding	1069.935549	-0.945010456	0.107363032	0.250995366
FBgn0283471	wupA	protein_coding	11024.5136	-0.939336141	0.555770728	0.160337276
FBgn0243486	rdo	protein_coding	102.4763967	-0.938517175	0.529226171	0.16129493
FBgn0261799	dsx-c73A	protein_coding	166.6787262	-0.938192236	1.797642194	0.145784919
FBgn0051145	CG31145	protein_coding	801.3738378	-0.937132264	0.117190402	0.262399455
FBgn0000406	Cyt-b5-r	protein_coding	20112.93316	-0.935646194	0.161134253	0.223068087
FBgn0027547	CG1927	protein_coding	1487.50213	-0.93551768	0.140189388	0.236845859
FBgn0038643	CG14300	protein_coding	595.3153449	-0.935088313	1.809168984	0.146102614
FBgn0038197	foxo	protein_coding	607.9131578	-0.932868292	0.144312934	0.237758691
FBgn0067783	DPCoAC	protein_coding	370.3303825	-0.9324142	0.192330895	0.211013083
FBgn0034126	jtb	protein_coding	15.36102986	-0.932216824	0.707053619	0.1581157
FBgn0001248	Idh	protein_coding	23286.36409	-0.930512992	0.151441561	0.236541726
FBgn0037956	CG6959	protein_coding	98.76346227	-0.929578166	0.612869714	0.160656847
FBgn0040532	CG8369	protein_coding	260.4617158	-0.927429262	0.269871747	0.191117629
FBgn0027660	blot	protein_coding	123.2489051	-0.927408869	0.433691779	0.173026632
FBgn0266000	CG44774	protein_coding	409.3104551	-0.926842713	0.544710827	0.165427026
FBgn0031117	GstT3	protein_coding	338.5333248	-0.92550758	0.246418915	0.199694111
FBgn0037835	CG14687	protein_coding	67.96145735	-0.923920452	1.768763852	0.148004055
FBgn0035481	CG12605	protein_coding	19.49456217	-0.922499877	2.152357884	0.146419805
FBgn0035121	Tudor-SN	protein_coding	10355.04365	-0.915315609	0.078315911	0.425614861
FBgn0039755	CG15531	protein_coding	112.9822218	-0.915007454	0.497509421	0.173974959
FBgn0026263	bip1	protein_coding	38.74767384	-0.914772488	0.460267933	0.176504622
FBgn0053093	CG33093	protein_coding	17.79366394	-0.913831831	0.888992496	0.158433042
FBgn0286783	Etf-QO	protein_coding	2738.103058	-0.910605664	0.10087758	0.364565188
FBgn0031307	MFS3	protein_coding	394.7242616	-0.909377641	0.353278786	0.187916005
FBgn0050489	Cyp12d1-p	protein_coding	311.6009659	-0.90885799	0.248307582	0.216915218
FBgn0031245	CG3625	protein_coding	2064.452149	-0.90868237	0.100246298	0.371482888
FBgn0004197	Ser	protein_coding	86.62165657	-0.908290779	1.72426001	0.149903906
FBgn0023540	CG3630	protein_coding	159.418115	-0.907485948	0.56740915	0.172394742
FBgn0003357	Jon99Ciii	protein_coding	17125.11513	-0.906556342	0.945057224	0.159067338
FBgn0034200	Gbp2	protein_coding	2368.474261	-0.903200593	0.123713631	0.330275957
FBgn0010389	htl	protein_coding	85.80480782	-0.903103577	0.360315427	0.191436038
FBgn0029848	Btnd	protein_coding	171.8561056	-0.898723364	0.81086371	0.164156583
FBgn0003515	st	protein_coding	115.8294007	-0.897045755	1.661139903	0.152121076
FBgn0037949	prd1	protein_coding	155.3253758	-0.895103464	0.287150273	0.215990096
FBgn0016917	Stat92E	protein_coding	1739.555218	-0.894902994	0.207094365	0.248607834
FBgn0013699	mt:tRNA:Leu-TAA	tRNA	12.3354304	-0.894460589	0.67388132	0.171131034
FBgn0003748	Treh	protein_coding	1899.228923	-0.894253592	0.135548594	0.329768665
FBgn0053087	LRP1	protein_coding	1366.310957	-0.89232273	0.292349586	0.217530769
FBgn0040600	CG13631	protein_coding	191.0327291	-0.887847308	0.248404688	0.235324324
FBgn0000053	Gart	protein_coding	1878.783023	-0.887219102	0.097409486	0.451645959
FBgn0033913	CG8468	protein_coding	1709.791321	-0.88571609	0.111146286	0.411387394
FBgn0028540	CG9008	protein_coding	911.6613019	-0.88535906	0.192259939	0.280475778
FBgn0284408	trol	protein_coding	24275.31962	-0.883863186	0.225602658	0.253069928
FBgn0003463	sog	protein_coding	196.7859742	-0.883607991	0.287625473	0.224299556
FBgn0031741	CG11034	protein_coding	672.3639503	-0.882894716	0.215686238	0.264410943
FBgn0036836	CG11619	protein_coding	75.59216677	-0.88287063	0.333970841	0.210074249
FBgn0036436	CG4914	protein_coding	167.9491063	-0.882714965	1.243850677	0.157798181
FBgn0036264	CG11529	protein_coding	62.033224	-0.881327414	0.580047486	0.180616465
FBgn0259923	Septin4	protein_coding	72.21211735	-0.879712614	0.786367054	0.170182458
FBgn0034392	MFS15	protein_coding	119.3845238	-0.877143876	0.28587415	0.230147325
FBgn0051638	CG31638	protein_coding	98.9726357	-0.876807972	0.232765114	0.259507838
FBgn0031184	CG14615	protein_coding	183.3113167	-0.87659583	0.290593733	0.228001089
FBgn0036461	Zip71B	protein_coding	120.7937029	-0.876472405	0.902090582	0.166062958
FBgn0031069	Abcd3	protein_coding	2023.121892	-0.875155744	0.184337499	0.30017462
FBgn0062978	CG31808	protein_coding	154.4653619	-0.874843877	0.443367392	0.193666734
FBgn0034723	CG13506	protein_coding	348.1247081	-0.872050694	0.461112422	0.192710621
FBgn0266694	lncRNA:CR45184	ncRNA	1334.934609	-0.868852416	0.136581027	0.39016398
FBgn0033079	Fmo-2	protein_coding	3379.580563	-0.86720961	0.136017702	0.395532008
FBgn0010423	TpnC47D	protein_coding	3794.644903	-0.867183213	0.39606006	0.20662076
FBgn0015572	alpha-Est4	protein_coding	326.6001562	-0.866987351	0.268968574	0.245305584
FBgn0015299	Ssb-c31a	protein_coding	274.1537011	-0.866709276	0.208347229	0.290951101
FBgn0034058	Pex11ab	protein_coding	550.8069191	-0.863915097	0.127746841	0.419865005
FBgn0264707	RhoGEF3	protein_coding	226.884322	-0.863667246	0.201234928	0.300713498
FBgn0032253	LManI	protein_coding	323.471458	-0.861957928	0.3230232	0.229228982
FBgn0038180	Cht5	protein_coding	402.2177344	-0.860894573	0.520053854	0.189839818
FBgn0032029	CG17292	protein_coding	853.6466397	-0.860728411	0.138599424	0.402921311
FBgn0034221	CG10764	protein_coding	9.866801426	-0.860442107	0.730089171	0.177769611
FBgn0038865	cDIP	protein_coding	168.5386385	-0.85891191	0.341376644	0.225224176
FBgn0031695	Cyp4ac3	protein_coding	38.85855823	-0.858543831	0.498084897	0.194303981
FBgn0031653	Jon25Biii	protein_coding	11683.45611	-0.857691086	1.023071058	0.167015023
FBgn0003189	r	protein_coding	1275.62476	-0.857102236	0.126004946	0.442841725
FBgn0000044	Act57B	protein_coding	79558.16775	-0.857052302	0.371868299	0.220608942
FBgn0035844	CG13676	protein_coding	219.156078	-0.855394103	0.653352779	0.183461167
FBgn0001125	Got2	protein_coding	7863.61382	-0.85423069	0.133466702	0.428161638
FBgn0034614	CG9752	protein_coding	169.0713267	-0.851850204	0.225925217	0.295847205
FBgn0039049	CG6726	protein_coding	1254.358552	-0.851371247	0.20571771	0.312726641
FBgn0054003	NimB3	protein_coding	852.8040742	-0.850937886	0.184910196	0.338311417
FBgn0034199	Gbp1	protein_coding	30.96625197	-0.84989294	0.389596232	0.2209163
FBgn0029866	CG3842	protein_coding	145.2906122	-0.849477701	0.283683875	0.259797906
FBgn0005670	Cyp4d1	protein_coding	3091.913325	-0.847710158	0.284066748	0.261823119
FBgn0027580	PCB	protein_coding	17234.26823	-0.845901151	0.112829148	0.526347239
FBgn0052428	CG32428	protein_coding	174.6475633	-0.844253136	0.238835177	0.295034275
FBgn0033970	CG10205	protein_coding	248.6170022	-0.842127363	1.544864772	0.159701781
FBgn0013772	Cyp6a8	protein_coding	736.2282702	-0.841771097	0.468961811	0.207249297
FBgn0035091	CG3829	protein_coding	1958.009782	-0.83997954	0.155518604	0.411794835
FBgn0028479	Mtpalpha	protein_coding	5179.364068	-0.838366812	0.113182649	0.548288026
FBgn0033366	Ance-4	protein_coding	3272.676441	-0.837252652	0.130074514	0.482511673
FBgn0050000	GstT1	protein_coding	918.37881	-0.836925251	0.148735332	0.430106762
FBgn0051997	CG31997	protein_coding	456.8205174	-0.836799508	0.624327629	0.188557208
FBgn0034045	CG8249	protein_coding	369.5345048	-0.836223875	0.299639226	0.265841216
FBgn0032230	lft	protein_coding	135.7235415	-0.835519464	1.004592424	0.172710363
FBgn0015229	glec	protein_coding	83.98126813	-0.83274343	0.314623235	0.260087823
FBgn0031478	CG8814	protein_coding	427.775435	-0.832653602	0.157709459	0.418462539
FBgn0002939	ninaD	protein_coding	234.6705627	-0.8305632	1.155486373	0.168599656
FBgn0033761	CG8778	protein_coding	873.9464961	-0.830472692	0.13797509	0.47626082
FBgn0051102	CG31102	protein_coding	67.85041383	-0.829068665	0.383727678	0.233803186
FBgn0030494	Cpr12A	protein_coding	37.30778343	-0.827342186	1.498172771	0.160976
FBgn0052187	CG32187	protein_coding	23.22738449	-0.824777846	0.485334805	0.213822028
FBgn0033113	Spn42Dc	protein_coding	376.2433988	-0.824508943	0.150635844	0.454880481
FBgn0041182	Tep2	protein_coding	3121.140847	-0.824091394	0.143009889	0.476592948
FBgn0024957	Irp-1B	protein_coding	12747.39041	-0.823858398	0.125287705	0.537891628
FBgn0001114	Glt	protein_coding	23640.88493	-0.823768815	0.144948469	0.471230233
FBgn0051769	CG31769	protein_coding	968.3712941	-0.823592559	0.214895015	0.341780568
FBgn0083027	snoRNA:Psi18S-531	snoRNA	57.3206947	-0.823447373	0.315271296	0.269255172
FBgn0044011	Spn43Ad	protein_coding	24.52914892	-0.822684459	0.508933409	0.209760491
FBgn0002789	Mp20	protein_coding	6058.417928	-0.821478087	0.611785394	0.196532659
FBgn0260388	CG42514	protein_coding	844.9370709	-0.817506256	0.158708873	0.448739581
FBgn0027594	drpr	protein_coding	485.5384124	-0.817482306	0.139801408	0.503202203
FBgn0039238	CG7016	protein_coding	314.230772	-0.81713523	0.194919228	0.382064729
FBgn0051999	CG31999	protein_coding	269.4150066	-0.816753525	0.522442764	0.210387556
FBgn0030261	CG15203	protein_coding	425.3827031	-0.81561383	0.20871755	0.363401304
FBgn0030245	CG1637	protein_coding	1137.767542	-0.815524765	0.219719169	0.347426018
FBgn0040340	TRAM	protein_coding	4293.976322	-0.815076243	0.118990972	0.587198882
FBgn0023023	CRMP	protein_coding	269.1318141	-0.814919377	0.434411481	0.228615508
FBgn0000261	Cat	protein_coding	3455.04424	-0.814866478	0.209721145	0.363168042
FBgn0011722	Tig	protein_coding	26970.43728	-0.814760594	0.190000417	0.395318931
FBgn0000395	cv-2	protein_coding	84.19232959	-0.814391632	0.242946136	0.325696927
FBgn0261016	clos	protein_coding	3.359417462	-0.81236367	1.019947881	0.176188329
FBgn0058160	CG40160	protein_coding	671.1541832	-0.811811951	0.183040394	0.411183428
FBgn0025620	CG13360	protein_coding	6712.518741	-0.811557147	0.216038379	0.358941043
FBgn0031937	CG13795	protein_coding	1075.503262	-0.810185271	0.152909118	0.479894935
FBgn0014019	Rh5	protein_coding	17.04734055	-0.808626891	0.777902792	0.186957253
FBgn0020385	pug	protein_coding	9764.457311	-0.807319148	0.140432172	0.528534368
FBgn0028579	phtf	protein_coding	219.0318541	-0.806695653	0.184758786	0.416047529
FBgn0034688	CG11474	protein_coding	681.326427	-0.806182243	0.144618428	0.516546179
FBgn0040323	GNBP1	protein_coding	557.7016382	-0.805853152	0.102912248	0.810404993
FBgn0000119	arr	protein_coding	282.6835431	-0.805789401	0.190404764	0.408109578
FBgn0085425	CG34396	protein_coding	199.6928766	-0.805450786	1.404487828	0.166698044
FBgn0052344	CG32344	protein_coding	565.3416069	-0.804951196	0.177312294	0.431460445
FBgn0035090	CG2736	protein_coding	3007.746884	-0.804345459	0.177585937	0.432231524
FBgn0027259	Kmn1	protein_coding	34.02124445	-0.803935049	0.356560687	0.267550388
FBgn0039611	Nepl18	protein_coding	1086.08935	-0.802726074	0.174646725	0.440973396
FBgn0035917	Zasp66	protein_coding	2903.096776	-0.801809318	0.452303195	0.232888456
FBgn0029681	CG15239	protein_coding	263.7850945	-0.801394734	1.424388123	0.167331593
FBgn0035192	galene	protein_coding	132.9481201	-0.801237812	0.965978154	0.180932131
FBgn0039290	CG13654	protein_coding	286.2085092	-0.800315289	0.265366051	0.321590923
FBgn0033234	MFS12	protein_coding	138.2178099	-0.800211725	0.334930805	0.281030562
FBgn0038720	CG6231	protein_coding	388.4462757	-0.798045229	0.470325377	0.229841458
FBgn0035056	spz6	protein_coding	198.3966867	-0.797557487	1.418541355	0.167648701
FBgn0020272	mst	protein_coding	133.4454028	-0.796193528	0.273526628	0.319780027
FBgn0011016	SsRbeta	protein_coding	6256.638569	-0.792955502	0.09958612	0.816884683
FBgn0039682	Obp99c	protein_coding	8645.541665	-0.79159535	0.170204722	0.474761421
FBgn0034063	CG8389	protein_coding	115.2148754	-0.791395781	0.492155922	0.22707743
FBgn0039927	CG11155	protein_coding	228.8762388	-0.791080185	0.379033312	0.267834621
FBgn0039015	Takl2	protein_coding	74.62794605	-0.790692528	0.721513716	0.195261087
FBgn0037534	Elovl7	protein_coding	551.7151666	-0.790392695	0.72008139	0.19589768
FBgn0261243	Psa	protein_coding	1957.805724	-0.789226831	0.102479446	0.816312321
FBgn0264744	CG44002	protein_coding	15.88970997	-0.787892954	0.540624725	0.22245165
FBgn0004583	ex	protein_coding	231.3829645	-0.786635304	0.242864071	0.361531356
FBgn0051673	CG31673	protein_coding	1112.500612	-0.786435978	0.085569656	0.825243142
FBgn0030251	CG2145	protein_coding	6574.293962	-0.785588123	0.191625608	0.437201915
FBgn0027279	l(1)G0196	protein_coding	1340.310093	-0.784702593	0.172954651	0.480387293
FBgn0050151	CG30151	protein_coding	211.264799	-0.784628696	0.15789432	0.525659884
FBgn0003016	osp	protein_coding	282.0712886	-0.784190146	0.250117278	0.355857598
FBgn0085360	CG34331	protein_coding	457.3732387	-0.781093504	0.114212859	0.811639338
FBgn0030270	CG15199	protein_coding	363.8220508	-0.781081106	0.224887067	0.393823123
FBgn0037722	CG8319	protein_coding	49.2618923	-0.780428309	0.31607363	0.30367807
FBgn0026206	mei-P26	protein_coding	265.5799973	-0.777783468	0.287537793	0.328499824
FBgn0003447	sn	protein_coding	203.8546458	-0.777457351	0.43990769	0.248008413
FBgn0034925	CG5339	protein_coding	316.3254574	-0.776708969	0.134534926	0.645119412
FBgn0034438	CG9416	protein_coding	197.6421657	-0.776650521	0.48794735	0.236237453
FBgn0050403	CG30403	protein_coding	26.28498924	-0.776041413	0.484703929	0.237150088
FBgn0034885	Eglp4	protein_coding	8580.880735	-0.775135295	0.153029061	0.559919759
FBgn0045064	bwa	protein_coding	119.8677768	-0.774484836	0.31327874	0.312463231
FBgn0026415	Idgf4	protein_coding	18345.80639	-0.76912748	0.125226024	0.806966044
FBgn0001208	Hn	protein_coding	3763.455847	-0.768372653	0.117216486	0.813790469
FBgn0039265	CG11790	protein_coding	885.4004728	-0.767846453	0.099798468	0.822151306
FBgn0287831	speck	protein_coding	868.1057383	-0.764757662	0.152615095	0.581938171
FBgn0034974	CG16786	protein_coding	238.5558701	-0.764642614	0.618018184	0.21999383
FBgn0029766	CG15784	protein_coding	2402.654275	-0.764210876	0.333453267	0.307162307
FBgn0052549	Nt5b	protein_coding	1315.183112	-0.76403721	0.144978984	0.62514057
FBgn0037518	CG2641	protein_coding	110.5601346	-0.763606549	0.20799145	0.443770947
FBgn0031857	LUBEL	protein_coding	280.1274036	-0.76324415	1.010020053	0.185047483
FBgn0040764	CG13230	protein_coding	1174.186362	-0.763133989	0.4949739	0.241990477
FBgn0085285	CG34256	protein_coding	15.20806023	-0.762902059	0.88642039	0.189519378
FBgn0040929	CG12659	protein_coding	45.76506457	-0.762859794	0.372270138	0.290403379
FBgn0033451	Marc	protein_coding	124.3056801	-0.760634873	0.207281874	0.450196228
FBgn0250848	26-29-p	protein_coding	3001.993926	-0.758972975	0.095862623	0.825633021
FBgn0035906	GstO2	protein_coding	1524.691788	-0.75866786	0.131744829	0.805893166
FBgn0032524	Hacd2	protein_coding	562.0745723	-0.758539034	0.13999438	0.683108187
FBgn0023214	edl	protein_coding	16.01265177	-0.75844958	0.669739637	0.213199375
FBgn0061492	loj	protein_coding	966.1832349	-0.758437443	0.091653759	0.827750463
FBgn0039022	Nepl13	protein_coding	703.3540242	-0.754205631	0.209798268	0.456306769
FBgn0261260	mgl	protein_coding	398.7436858	-0.753476466	0.456594697	0.263262226
FBgn0040850	CG15210	protein_coding	24.78424652	-0.753108827	1.316236104	0.176821161
FBgn0020414	Idgf3	protein_coding	3628.847873	-0.752628414	0.121663226	0.815721224
FBgn0037203	slif	protein_coding	142.0734403	-0.752313152	0.437899711	0.271523532
FBgn0035398	Cht7	protein_coding	480.2299625	-0.750956049	0.691209982	0.212887468
FBgn0262870	axo	protein_coding	279.0545078	-0.749217161	0.167718425	0.567229688
FBgn0036146	nkt	protein_coding	6.31498374	-0.748033224	0.786795717	0.203787881
FBgn0034734	CG4554	protein_coding	736.2700031	-0.747432258	0.160621754	0.595609909
FBgn0039677	ppk30	protein_coding	2.400087457	-0.746063273	1.502990142	0.173342889
FBgn0029997	CG2258	protein_coding	96.64528525	-0.745244345	0.322309201	0.332553676
FBgn0004865	Eip78C	protein_coding	50.10111042	-0.74477537	0.706699186	0.214132707
FBgn0000253	Cam	protein_coding	7369.296544	-0.74274531	0.087360137	0.833104924
FBti0062337	rooA{}4276	transposable_element	6.304080215	-0.74171225	0.928327397	0.193029329
FBgn0039031	Gbp3	protein_coding	2448.802345	-0.741575856	0.103210348	0.825428932
FBgn0016797	fz2	protein_coding	630.2545365	-0.741276073	0.172037482	0.569997481
FBgn0011828	Pxn	protein_coding	336.8472559	-0.739139019	0.243595061	0.421261772
FBgn0034661	tpr	protein_coding	197.0357791	-0.736988016	0.611988238	0.230452766
FBgn0027611	LManII	protein_coding	4615.508865	-0.736871495	0.206035895	0.490851396
FBgn0001218	Hsc70-3	protein_coding	18992.39483	-0.736052744	0.124927308	0.817514297
FBgn0031381	Npc2a	protein_coding	404.0424234	-0.734608158	0.220813539	0.466450762
FBgn0035260	CG7991	protein_coding	18.71989839	-0.734162391	0.866604494	0.200641093
FBgn0002773	Mlc2	protein_coding	35808.42106	-0.733050996	0.355808359	0.320815202
FBgn0051548	CG31548	protein_coding	1756.059782	-0.733034585	0.136375366	0.813176977
FBgn0039562	Gp93	protein_coding	11727.93499	-0.732967878	0.149990425	0.715150124
FBgn0262481	CG43071	protein_coding	20.67836715	-0.732376798	0.494937776	0.263549677
FBgn0032603	CG17928	protein_coding	627.389577	-0.732151034	0.114905856	0.822245601
FBgn0010263	Rbp9	protein_coding	345.7844284	-0.731680504	0.873616096	0.200956164
FBgn0010352	Ogdh	protein_coding	4129.252785	-0.73157491	0.134295328	0.814632984
FBgn0085487	CG34458	protein_coding	51.69871737	-0.729174371	1.262050019	0.182194033
FBgn0038017	CG4115	protein_coding	268.7822696	-0.728812301	0.476385976	0.273215385
FBgn0003495	spz	protein_coding	599.2089076	-0.727531051	0.123357464	0.819649299
FBgn0003301	rut	protein_coding	80.27875949	-0.726841564	0.611648333	0.234107778
FBgn0261108	Atg13	protein_coding	209.2634897	-0.726071173	0.22310888	0.475928353
FBgn0264990	CG44141	protein_coding	25.51308239	-0.725194396	0.534373202	0.252478889
FBgn0065073	snoRNA:229	snoRNA	3.85727264	-0.725101267	1.002762605	0.192391644
FBgn0038214	CG9616	protein_coding	812.4337719	-0.724714127	0.088326402	0.83583271
FBgn0032693	Cyp310a1	protein_coding	919.5788088	-0.72468786	0.144919742	0.810945528
FBgn0030160	CG9691	protein_coding	3428.053079	-0.724663922	0.14790443	0.808539834
FBgn0035189	CG9119	protein_coding	1667.577444	-0.724648745	0.31402411	0.36035687
FBgn0039355	CG4730	protein_coding	9.628971718	-0.723581166	0.76564374	0.213510927
FBgn0011289	TfIIA-L	protein_coding	568.8550006	-0.723046101	0.137742349	0.815015118
FBgn0032729	L2HGDH	protein_coding	2211.609834	-0.722755135	0.159351587	0.694761381
FBgn0286222	Fum1	protein_coding	4912.002383	-0.722598487	0.093219547	0.833400333
FBgn0066304	Rpp20	protein_coding	241.1971755	-0.722427891	0.228630305	0.470382624
FBgn0036364	CG14109	protein_coding	117.9874787	-0.722232389	1.033703596	0.190798734
FBgn0259482	Mob3	protein_coding	196.0647783	-0.72132014	0.144467314	0.812216344
FBgn0032886	CG9328	protein_coding	184.6291477	-0.719059772	0.181541534	0.584424404
FBgn0029906	xit	protein_coding	146.3408678	-0.719042892	0.231792473	0.469362035
FBgn0037141	PolH	protein_coding	63.93817701	-0.718412748	0.304981942	0.376025892
FBgn0011802	Gem3	protein_coding	87.546818	-0.71814343	0.259401951	0.426400335
FBgn0039538	CG12883	protein_coding	140.1727106	-0.717927766	0.260493303	0.425811314
FBgn0031998	SLC5A11	protein_coding	411.6323166	-0.71784025	0.138038193	0.816045315
FBgn0029769	frma	protein_coding	88.60733253	-0.716869871	0.411163665	0.302331464
FBgn0034753	CG2852	protein_coding	11597.01388	-0.714352616	0.130606913	0.819154413
FBgn0037465	CG1105	protein_coding	729.7750887	-0.713430373	0.130658724	0.819325747
FBgn0035085	CG3770	protein_coding	33.18731365	-0.713175177	0.478360553	0.28158486
FBgn0038795	CG4335	protein_coding	1410.168644	-0.712339877	0.1616614	0.71495657
FBgn0039024	Nepl15	protein_coding	584.0500627	-0.70920666	0.122307655	0.82318688
FBgn0034617	Panx	protein_coding	58.02726612	-0.70895142	0.269909358	0.424236955
FBgn0036556	hzg	protein_coding	351.1595358	-0.708459185	0.177540078	0.631617199
FBgn0027791	O-fut2	protein_coding	204.4307956	-0.706919118	0.204325006	0.550410314
FBgn0267977	mh	protein_coding	18.21260633	-0.706778106	0.518727842	0.270957902
FBgn0025456	CREG	protein_coding	289.3477675	-0.706261063	0.202756831	0.554354841
FBgn0030309	CG1572	protein_coding	511.8409783	-0.705742853	0.248537052	0.460020498
FBgn0030456	CG4332	protein_coding	406.4732901	-0.704672089	0.124843065	0.822886133
FBgn0026371	SAK	protein_coding	53.18376396	-0.704498996	0.388981746	0.324929059
FBgn0028572	qtc	protein_coding	201.5017562	-0.704441752	0.203891766	0.554477188
FBgn0035471	Sc2	protein_coding	1215.024783	-0.702688595	0.102869289	0.832125703
FBgn0036714	CG7692	protein_coding	222.2398526	-0.702145582	0.51550471	0.27630155
FBgn0053460	CG33460	protein_coding	107.4858596	-0.700789163	0.281753187	0.419064399
FBgn0016054	phr6-4	protein_coding	17.55136653	-0.699536413	0.554241818	0.263837068
FBgn0263005	Chpf	protein_coding	209.365807	-0.699234674	0.208236246	0.553374091
FBgn0039600	Prp39	protein_coding	844.5349007	-0.698221499	0.134544151	0.820371486
FBgn0053461	CG33461	protein_coding	4.509605684	-0.698090271	1.031402395	0.197166215
FBgn0031622	CG3251	protein_coding	16.2478191	-0.697897969	1.691385826	0.1749232
FBgn0002733	E(spl)mbeta-HLH	protein_coding	55.75443871	-0.697005407	0.699622715	0.231976151
FBgn0259937	Nop60B	protein_coding	5015.421354	-0.696351718	0.157228088	0.812273982
FBgn0031791	AANATL2	protein_coding	903.7659598	-0.694945444	0.107560239	0.831278736
FBgn0050288	CG30288	protein_coding	19.24554829	-0.694334175	0.402745638	0.324673194
FBgn0035147	Gale	protein_coding	1564.280017	-0.693608637	0.155955045	0.813464633
FBgn0031264	CG11835	protein_coding	389.9878307	-0.692583591	0.985130749	0.201900266
FBgn0031022	CG12204	protein_coding	30.63431648	-0.692409457	0.441592242	0.304215634
FBgn0039102	SPE	protein_coding	855.9713929	-0.691723732	0.116601693	0.827951241
FBgn0265082	Cdep	protein_coding	789.3791452	-0.691646847	0.155270385	0.814135416
FBgn0029929	CG4593	protein_coding	436.8881509	-0.690773513	0.173248047	0.716018374
FBgn0029928	CG3032	protein_coding	8.379546846	-0.689709949	0.859066988	0.214442947
FBgn0260653	serp	protein_coding	1329.413009	-0.688849031	0.343543001	0.369189534
FBgn0038603	PKD	protein_coding	755.8941151	-0.688767631	0.232680668	0.515400633
FBgn0035312	CG15820	protein_coding	438.7215521	-0.688452133	0.158008753	0.813656278
FBgn0024293	Spn43Ab	protein_coding	3236.648882	-0.6882456	0.192680646	0.621283806
FBgn0001098	Gdh	protein_coding	14992.83644	-0.687234255	0.136027843	0.821546579
FBgn0264302	wrm1	protein_coding	247.619453	-0.687036829	0.203932388	0.579972952
FBgn0034733	CG4752	protein_coding	1092.339537	-0.686979317	0.100949444	0.835527936
FBgn0029710	CG3568	protein_coding	60.85209596	-0.686366496	0.361190756	0.35775772
FBgn0033735	Dera	protein_coding	899.4308739	-0.682667503	0.112182127	0.83110142
FBgn0030519	CG11151	protein_coding	2954.10931	-0.682583947	0.174759293	0.804023968
FBgn0035501	CG1299	protein_coding	127.5416463	-0.68219402	0.751088356	0.226459724
FBgn0036760	CG5567	protein_coding	1009.177999	-0.680979507	0.14069233	0.820940593
FBgn0039293	Alg9	protein_coding	458.0266053	-0.680718532	0.113195936	0.830888217
FBgn0285896	btl	protein_coding	69.78797224	-0.680032949	0.410828652	0.329514836
FBgn0013681	mt:ND3	protein_coding	2540.614678	-0.679912138	0.269774718	0.461773238
FBgn0260005	wtrw	protein_coding	110.7771632	-0.679575084	0.583251554	0.267266079
FBgn0266377	Pde8	protein_coding	422.3558428	-0.679055282	0.190216254	0.657693919
FBgn0283494	Ak2	protein_coding	6384.902782	-0.678305874	0.10206185	0.836405582
FBgn0001991	Ca-alpha1D	protein_coding	256.6564187	-0.678147237	0.981809925	0.204731744
FBgn0016122	Acer	protein_coding	3243.337038	-0.677322133	0.108709216	0.833330895
FBgn0036781	CG13699	protein_coding	33.80435276	-0.676751016	1.140172518	0.193985529
FBgn0000046	Act87E	protein_coding	2258.442879	-0.676501947	0.671320418	0.242593694
FBgn0037440	CRAT	protein_coding	1164.947207	-0.674582464	0.15945112	0.816007192
FBgn0001128	Gpdh1	protein_coding	21582.55231	-0.671963956	0.17690548	0.807991072
FBgn0034408	sano	protein_coding	181.9658377	-0.671212034	0.485324743	0.300444218
FBgn0260003	Dys	protein_coding	875.8480202	-0.66862151	0.242591716	0.526484471
FBgn0034176	ste24a	protein_coding	749.4994959	-0.668215123	0.123603156	0.828569843
FBgn0266347	nAChRalpha4	protein_coding	31.48152813	-0.666658888	0.774253381	0.230757975
FBgn0039449	CG6425	protein_coding	7.804727925	-0.665386868	0.890162	0.218455881
FBgn0266369	Mtp	protein_coding	7877.184508	-0.665276158	0.149844545	0.820200567
FBgn0261270	Sps1	protein_coding	1238.780401	-0.664537744	0.160078599	0.817151729
FBgn0038878	CG3301	protein_coding	114.2778327	-0.663366789	0.506556073	0.297471475
FBgn0004646	ogre	protein_coding	1300.639079	-0.663256067	0.127750857	0.82776873
FBgn0042092	Polr1F	protein_coding	195.1322827	-0.66316397	0.211901171	0.60959546
FBgn0051720	mthl15	protein_coding	31.38225954	-0.662265927	0.475047459	0.30955644
FBgn0033187	PIG-G	protein_coding	397.3905917	-0.661617092	0.104826403	0.837440923
FBgn0003435	sm	protein_coding	172.9183912	-0.661306217	1.072119621	0.202844899
FBgn0262559	Mdh2	protein_coding	10306.81423	-0.661170959	0.127499175	0.828133492
FBgn0011746	ana	protein_coding	21.09052807	-0.660211061	1.105814244	0.201270802
FBgn0004620	GluRIIA	protein_coding	131.7167159	-0.659665299	0.956998019	0.212262732
FBgn0053481	dpr7	protein_coding	34.06795486	-0.65905027	0.807903896	0.226150361
FBgn0085230	CG34201	protein_coding	341.8491473	-0.658790173	1.168468943	0.196849575
FBgn0040096	lectin-33A	protein_coding	9.544409845	-0.657528269	0.824869727	0.225840847
FBgn0032051	CG13097	protein_coding	484.6937825	-0.657403355	0.152696051	0.82040946
FBgn0038608	WRNexo	protein_coding	193.7794966	-0.657390627	0.252661204	0.522195103
FBgn0260475	CG30059	protein_coding	85.39163508	-0.657095963	0.339962871	0.404798012
FBgn0039152	Root	protein_coding	331.3198148	-0.656414116	0.226005645	0.576214726
FBgn0032015	Ostgamma	protein_coding	2324.348884	-0.656302356	0.091321433	0.846028537
FBgn0058263	MFS17	protein_coding	364.4979513	-0.655843281	0.157096358	0.819287676
FBgn0063499	GstE10	protein_coding	208.0207801	-0.655765616	0.796617713	0.231671999
FBgn0025111	Ant2	protein_coding	59.99929597	-0.65547724	0.732646428	0.239879785
FBgn0033482	CG1371	protein_coding	2185.241631	-0.654740134	0.080470852	0.853549106
FBgn0031516	CG9663	protein_coding	247.399108	-0.653587764	0.184298484	0.810037799
FBgn0039801	Npc2h	protein_coding	1092.205275	-0.653378758	0.140690393	0.82474059
FBgn0035401	Alg2	protein_coding	374.7163099	-0.65312338	0.134456751	0.826741771
FBgn0262808	CG43179	protein_coding	398.2237394	-0.65147896	0.293418141	0.462818765
FBgn0037248	srl	protein_coding	1003.841622	-0.650436324	0.185075253	0.810501557
FBgn0039697	Etfb	protein_coding	4465.545009	-0.650173396	0.124079776	0.830852637
FBgn0286980	Iyd	protein_coding	16.92986483	-0.648337764	0.659604631	0.260666945
FBgn0010225	Gel	protein_coding	11741.08198	-0.648027303	0.129453137	0.829167297
FBgn0030976	CG7378	protein_coding	354.2609811	-0.647904887	0.609874589	0.275742793
FBgn0000241	bw	protein_coding	17.39625175	-0.646936666	0.549668752	0.292044544
FBgn0030051	spirit	protein_coding	816.5926534	-0.646921065	0.133054644	0.828078839
FBgn0037552	CG7800	protein_coding	518.1889223	-0.644189912	0.168507935	0.817495208
FBgn0051195	CG31195	protein_coding	354.900015	-0.643645554	0.214059929	0.647115441
FBgn0029824	CG3726	protein_coding	51.37424227	-0.642545856	0.422448822	0.350337392
FBgn0259736	CG42390	protein_coding	406.4658808	-0.642156549	0.32253723	0.434152957
FBgn0004652	fru	protein_coding	492.0252963	-0.641957044	0.192055166	0.808832851
FBgn0052982	CG32982	protein_coding	72.42131192	-0.640891663	0.618458413	0.277416047
FBgn0032779	Alp12	protein_coding	212.8376665	-0.640891029	0.270045612	0.512367174
FBgn0002562	Lsp1alpha	protein_coding	328.5305507	-0.640685923	1.56514322	0.184729529
FBgn0033373	CG8080	protein_coding	883.7986003	-0.64034889	0.168441235	0.818029282
FBgn0020306	dom	protein_coding	3869.189388	-0.637516622	0.175559226	0.816445917
FBgn0050499	Rpe	protein_coding	1038.419899	-0.637105389	0.144423459	0.825577391
FBgn0266598	Kmn2	protein_coding	34.56170134	-0.636983294	0.38114257	0.386903641
FBgn0013686	mt:lrRNA	rRNA	780838.64	-0.636405111	0.183695734	0.813886324
FBgn0039328	CHKov2	protein_coding	14.10003777	-0.635011566	0.860947055	0.227693508
FBgn0003731	Egfr	protein_coding	963.3748059	-0.634786564	0.141359242	0.826796986
FBgn0014033	Sr-CI	protein_coding	64.59040256	-0.634655953	0.432927997	0.349612077
FBgn0016031	lama	protein_coding	1267.64065	-0.63464179	0.298112629	0.475095298
FBgn0029830	Grip	protein_coding	53.94655634	-0.633899036	0.602666167	0.283248979
FBgn0085444	mute	protein_coding	217.6804354	-0.633005175	0.198912702	0.807104501
FBgn0028327	l(1)G0320	protein_coding	8566.633875	-0.632949511	0.144053419	0.826206865
FBgn0051038	CG31038	protein_coding	174.1435292	-0.63237236	0.714166479	0.252774603
FBgn0259209	Mlp60A	protein_coding	5322.369468	-0.632339362	0.340859836	0.42443423
FBgn0033320	CG8586	protein_coding	512.0490156	-0.631562289	0.187778698	0.81336877
FBgn0034277	OstDelta	protein_coding	3284.843084	-0.630135218	0.102282764	0.843816062
FBgn0010620	CG10939	protein_coding	316.916751	-0.629588871	0.481575677	0.327228111
FBgn0039861	pasha	protein_coding	230.7395956	-0.629346621	0.155823793	0.823243196
FBgn0033775	Cyp9h1	protein_coding	19.1571819	-0.629254174	0.577572698	0.291498382
FBgn0033000	CG14464	protein_coding	220.671296	-0.62888712	0.199620616	0.808324498
FBgn0086906	sls	protein_coding	1950.556971	-0.628349052	0.256672489	0.553987468
FBgn0029006	Smurf	protein_coding	440.1302852	-0.62829568	0.126785421	0.832983062
FBgn0025571	SF1	protein_coding	802.4654104	-0.627314684	0.123735599	0.833971328
FBgn0037680	pasi2	protein_coding	104.3547371	-0.626612093	0.27915527	0.515257069
FBgn0017429	CG5989	protein_coding	1063.867079	-0.626516641	0.134664011	0.830138649
FBgn0036024	CG18180	protein_coding	9224.261586	-0.626417272	0.828229234	0.235020195
FBgn0039564	Nep7	protein_coding	947.8185717	-0.625604153	0.146295281	0.826354596
FBgn0038470	CG18213	protein_coding	78.38959896	-0.625431655	0.275591137	0.524418183
FBgn0003444	smo	protein_coding	244.2455623	-0.624154897	0.144625515	0.827072716
FBgn0004396	CrebA	protein_coding	626.2466003	-0.623080222	0.159569897	0.822773219
FBgn0052425	CG32425	protein_coding	5820.612237	-0.623074923	0.129520342	0.832529101
FBgn0001233	Hsp83	protein_coding	22333.54022	-0.622555995	0.180647332	0.817056325
FBgn0030157	CG1468	protein_coding	2142.84085	-0.621602716	0.124669448	0.834401619
FBgn0012036	Aldh	protein_coding	51857.62706	-0.620590703	0.134236478	0.831083671
FBgn0045035	tefu	protein_coding	188.6248765	-0.6197217	0.330395249	0.44946855
FBgn0033459	CG12744	protein_coding	77.62686769	-0.619466578	0.311915401	0.472581112
FBgn0250869	CG42240	protein_coding	29.59422834	-0.61921153	0.642809182	0.279641397
FBgn0003079	Raf	protein_coding	157.2138539	-0.619206808	0.171320801	0.81999157
FBgn0039795	Spn100A	protein_coding	729.0839899	-0.619190287	0.918345916	0.225532663
FBgn0039594	snu	protein_coding	126.5822504	-0.618594457	0.423128674	0.368267055
FBgn0037659	Kdm2	protein_coding	219.492219	-0.616582774	0.17717537	0.818677785
FBgn0259238	CG42336	protein_coding	4838.717463	-0.616219827	0.102594588	0.845639071
FBgn0013269	Fkbp39	protein_coding	3122.335248	-0.615859976	0.154496006	0.825112978
FBgn0264077	Cnx14D	protein_coding	46.53000501	-0.615508719	0.275091012	0.535649019
FBgn0036480	Cep135	protein_coding	45.18513206	-0.614740714	0.43292961	0.365956376
FBgn0039273	shams	protein_coding	72.81739334	-0.614702333	0.306940363	0.484780155
FBgn0005558	ey	protein_coding	38.16831289	-0.614518723	0.374485452	0.412201662
RR48364_transposable_element	Transpac{}RR48364	transposable_element	338.7497027	-0.614284472	0.753641474	0.250400054
FBgn0030067	Rbm13	protein_coding	624.3712352	-0.614270678	0.19119721	0.81524427
FBgn0063924	Kaz1-ORFA	pseudogene	8.764276158	-0.613913331	0.826027708	0.239274673
FBgn0033904	CG18327	protein_coding	150.4582804	-0.61378835	0.381204817	0.40604388
FBgn0069354	Porin2	protein_coding	16.01046336	-0.612012402	0.530351383	0.315354059
FBgn0040780	Atg10	protein_coding	43.27256518	-0.611917521	0.361140203	0.422852017
FBgn0000014	abd-A	protein_coding	364.6845773	-0.61105046	0.251465587	0.583563037
FBgn0033919	CG8547	protein_coding	1075.514208	-0.61046275	0.123081766	0.836606901
FBgn0014879	Set	protein_coding	1212.670172	-0.610445357	0.134838336	0.832090548
FBgn0053519	Unc-89	protein_coding	2267.020085	-0.609517853	0.452781983	0.355380874
FBgn0030056	CAH3	protein_coding	1330.164768	-0.608345799	0.117074141	0.839312933
FBgn0085224	CG34195	protein_coding	79.24270213	-0.607419331	0.266901197	0.560397867
FBgn0038237	Pde6	protein_coding	99.11098914	-0.606665454	0.254433781	0.583130891
FBgn0003892	ptc	protein_coding	69.54693961	-0.606567428	0.368267356	0.421062399
FBgn0045800	Uhg1	ncRNA	631.2288361	-0.606278303	0.226318019	0.694537312
FBgn0267516	pre-rRNA:CR45856	rRNA	85.93291066	-0.605742556	0.39464506	0.401243331
FBgn0030603	CG5541	protein_coding	669.5344583	-0.605419106	0.12993501	0.834435955
FBgn0024991	CG2694	protein_coding	97.65175785	-0.604515916	0.250460266	0.60180513
FBgn0004584	Rrp1	protein_coding	220.9388452	-0.604405962	0.221205834	0.721615385
FBgn0030077	CG15365	protein_coding	62.91580601	-0.604285581	0.752297109	0.258346406
FBgn0037548	CG7900	protein_coding	448.4458398	-0.604072188	0.263245986	0.570112109
FBgn0259236	comm3	protein_coding	93.48448243	-0.604033622	0.451166052	0.361062107
FBgn0038811	Pus1	protein_coding	563.9670056	-0.602603052	0.218470685	0.804388099
FBgn0051687	CG31687	protein_coding	229.915873	-0.601540455	0.212262409	0.809824768
FBgn0262983	CG43291	protein_coding	309.7459712	-0.601474283	0.154718028	0.82663127
FBgn0037305	CG12173	protein_coding	665.1732998	-0.600532862	0.130764967	0.834795695
FBgn0003866	tsh	protein_coding	281.9231663	-0.600509447	0.249424709	0.615071134
FBgn0003116	pn	protein_coding	109.0721965	-0.600143025	0.297283027	0.51839601
FBgn0261545	CG42663	protein_coding	197.1918503	-0.599204082	0.214940445	0.80889137
FBgn0266019	rudhira	protein_coding	496.5951165	-0.598844786	0.160226528	0.825410366
FBgn0260955	CG42587	protein_coding	25.48773032	-0.598372595	0.65474027	0.284905046
FBgn0085484	Pdxk	protein_coding	1618.089262	-0.59502974	0.151174489	0.828533534
FBgn0035432	ZnT63C	protein_coding	560.7343325	-0.593995747	0.122429573	0.838889582
FBgn0014073	Tie	protein_coding	88.19814827	-0.592924802	0.799598285	0.249803321
FBgn0034528	CG11180	protein_coding	365.6770791	-0.592697429	0.143890626	0.831172385
FBgn0031996	CG8460	protein_coding	473.590785	-0.591703807	0.116303875	0.842138826
FBgn0030833	CG8915	protein_coding	95.4586893	-0.591682103	0.251200929	0.624532427
FBgn0046878	Obp83cd	protein_coding	3009.250096	-0.591671844	0.119835457	0.840586199
FBgn0038552	Alg1	protein_coding	612.9635523	-0.591602291	0.136998468	0.833487062
FBgn0029114	Tollo	protein_coding	124.2089067	-0.590971024	0.335307237	0.472412616
FBgn0005585	Calr	protein_coding	15733.6787	-0.590333818	0.110630255	0.845081463
FBgn0010258	Rbp4	protein_coding	20.192078	-0.58963669	1.141833977	0.212575204
FBgn0034538	CG16799	protein_coding	577.4444781	-0.58946553	0.133501735	0.835119967
FBgn0053208	Mical	protein_coding	732.4274695	-0.589217419	0.215204752	0.811331132
FBgn0038173	Adgf-C	protein_coding	66.11279795	-0.588209224	0.537854458	0.325952637
FBgn0021764	sdk	protein_coding	295.7383136	-0.587538385	0.225793344	0.805373546
FBgn0037876	CG4820	protein_coding	32.97075813	-0.58687867	0.357955373	0.450014454
FBgn0261053	Cad86C	protein_coding	83.23209382	-0.586563881	0.641796196	0.292590002
FBgn0038194	Cyp6d5	protein_coding	1468.29745	-0.58603852	0.343988885	0.466966392
FBgn0052626	AMPdeam	protein_coding	1090.527261	-0.585314349	0.191794631	0.818620597
FBgn0039023	Nepl14	protein_coding	160.9184874	-0.585024578	0.255843552	0.622871418
FBgn0035162	Sf3b3	protein_coding	4458.387808	-0.58396341	0.190767405	0.818925673
FBgn0035679	CG10467	protein_coding	295.7108531	-0.582182032	0.213295055	0.813253706
FBgn0261793	Trf2	protein_coding	369.4561236	-0.581989881	0.236684495	0.711576946
FBgn0037224	TwdlF	protein_coding	548.1170623	-0.58181045	1.042364183	0.223376125
FBgn0286042	sisRNA:CR46364	ncRNA	53.47745741	-0.581221115	0.274027858	0.578211414
FBgn0024230	Hs2st	protein_coding	386.9158689	-0.580459702	0.131145845	0.837058242
FBgn0038371	Pbp45	protein_coding	27.61514714	-0.580405468	0.35219981	0.464033732
FBgn0033802	CG17724	protein_coding	139.7966234	-0.580068542	0.353872545	0.461947812
FBgn0004606	zfh1	protein_coding	121.1006189	-0.578226736	0.307935264	0.527443201
FBgn0037747	Naa80	protein_coding	209.0509144	-0.577309725	0.181747263	0.822113571
FBgn0017482	T3dh	protein_coding	779.6229271	-0.576759604	0.080163996	0.865828561
FBgn0261791	SNRPG	protein_coding	582.6313555	-0.57645335	0.186353492	0.820978505
FBgn0261269	conv	protein_coding	141.7547819	-0.576273004	0.478167094	0.364332752
FBgn0086451	l(2)k09022	protein_coding	835.6567472	-0.575714316	0.167188244	0.825984985
FBgn0040007	RpL38	protein_coding	9081.437735	-0.575222267	0.176128313	0.823674656
FBgn0036734	CG7564	protein_coding	479.4603175	-0.574887176	0.192538454	0.819630274
FBgn0000658	fj	protein_coding	70.2027021	-0.574378757	0.77688713	0.26669686
FBti0060870	invader2{}2809	transposable_element	5.31533237	-0.574179048	0.727967756	0.278250916
FBgn0027342	fz4	protein_coding	93.63876452	-0.574031788	0.28474799	0.567577587
FBgn0285913	red	protein_coding	247.1984713	-0.573397178	0.211775095	0.815148805
FBgn0003459	stwl	protein_coding	53.38420242	-0.573214514	0.338867255	0.4852642
FBgn0025682	scf	protein_coding	6280.107022	-0.571851702	0.166044203	0.826686534
FBgn0085208	CG34179	protein_coding	100.4286933	-0.571063703	0.318519573	0.519245182
FBgn0020647	KrT95D	protein_coding	232.9274576	-0.570197773	0.185294551	0.821924736
FBgn0004117	Tm2	protein_coding	11614.55467	-0.570172005	0.490847902	0.359649806
FBgn0015766	Msr-110	protein_coding	1737.062756	-0.570074299	0.543523457	0.332805889
FBgn0031913	CG5958	protein_coding	12950.02992	-0.569887488	0.098757225	0.854503089
FBgn0037739	CG12948	protein_coding	129.4034361	-0.569528637	0.194032583	0.819858521
FBgn0026702	Pop1	protein_coding	143.307829	-0.569114403	0.253294207	0.665869443
FBgn0259163	CG42268	protein_coding	458.5204434	-0.56822197	0.132234788	0.838069497
FBgn0028990	Spn27A	protein_coding	722.3015028	-0.568181763	0.176033206	0.824516808
FBgn0032479	CG16974	protein_coding	2131.229517	-0.567798028	0.113578697	0.846757259
FBgn0038063	Octbeta2R	protein_coding	123.6161672	-0.567471115	0.832142813	0.254837257
FBgn0262881	Mtkl	protein_coding	19.04358668	-0.56720001	0.564410805	0.326718422
FBgn0038453	Arl6IP1	protein_coding	148.4874913	-0.567191105	0.222116269	0.812792804
FBgn0032620	CG12288	protein_coding	527.8001662	-0.566820348	0.17120753	0.825855398
FBgn0013709	mt:tRNA:Trp-TCA	tRNA	2.637634262	-0.566557713	1.004275695	0.231063027
FBgn0039802	dj-1beta	protein_coding	606.4327043	-0.565885015	0.138659128	0.836119599
FBgn0050392	CG30392	protein_coding	167.4573853	-0.565530554	0.196261242	0.819763435
FBgn0026878	CG4325	protein_coding	3.608140776	-0.565320271	1.00703095	0.231367665
FBgn0039452	CG14245	protein_coding	484.4092008	-0.564994141	0.934710646	0.238062487
FBgn0035309	CG15879	protein_coding	162.7269915	-0.564321756	0.237091499	0.806390937
FBgn0000032	Acph-1	protein_coding	220.5811221	-0.564099485	0.141917296	0.835068841
FBgn0029524	CG3176	protein_coding	21.33969495	-0.563749193	0.51804512	0.348642404
FBgn0029737	CG6903	protein_coding	200.0538553	-0.563411548	0.254058302	0.678042631
FBgn0085300	Cpr65Ay	protein_coding	142.208633	-0.563218802	0.931117755	0.239577296
FBgn0052571	TwdlX	protein_coding	966.4577379	-0.562842182	0.927789466	0.240785265
FBgn0038250	CG3505	protein_coding	904.1245689	-0.562346053	0.146098579	0.833729507
FBgn0031161	CG15445	protein_coding	197.932695	-0.562198213	0.213236979	0.816236039
FBgn0259170	alpha-Man-Ia	protein_coding	576.0335579	-0.561556894	0.113319192	0.8475964
FBgn0263768	lncRNA:CR43685	ncRNA	75.11234829	-0.561124778	0.233490079	0.810057144
FBgn0250732	gfzf	protein_coding	350.3758665	-0.559659058	0.271805981	0.621726197
FBgn0035076	Ance-5	protein_coding	406.9647849	-0.559389855	0.331205207	0.512512415
FBgn0010391	SrpRalpha	protein_coding	1920.703694	-0.559385311	0.091382548	0.860787278
FBgn0045842	yuri	protein_coding	326.4437105	-0.559125063	0.170291339	0.826925722
FBgn0022382	Pka-R2	protein_coding	594.8861073	-0.558932873	0.156237548	0.830959339
FBgn0038429	CG14882	protein_coding	256.9263528	-0.558431128	0.1346551	0.838398477
FBgn0040071	tara	protein_coding	115.3103474	-0.558248962	0.264131728	0.650964298
FBgn0032052	PIG-U	protein_coding	309.0237399	-0.557186737	0.148202528	0.833521736
FBgn0262737	mub	protein_coding	217.3876547	-0.556775925	0.300768657	0.561351261
FBgn0038354	CG5404	protein_coding	68.17648808	-0.556630615	0.768386435	0.275462972
FBgn0004427	LysD	protein_coding	8273.102649	-0.556268492	0.918106012	0.243196189
FBgn0043841	vir-1	protein_coding	2071.633471	-0.555957659	0.145637503	0.83474439
FBgn0033787	CG13321	protein_coding	1727.473502	-0.555956949	0.916222991	0.243497236
FBgn0036899	tey	protein_coding	14.41497953	-0.554952192	0.860827491	0.253954506
FBgn0086711	mol	protein_coding	59.69243986	-0.55493912	0.706692238	0.289033016
FBgn0052350	Vps11	protein_coding	226.4941746	-0.55466002	0.208132615	0.818105598
FBgn0031879	uif	protein_coding	1838.710986	-0.553988851	0.365118015	0.473421804
FBgn0000479	dnc	protein_coding	417.1692804	-0.553788483	0.278901784	0.614246072
FBgn0053116	CG33116	protein_coding	303.8544422	-0.552692367	0.14697734	0.834607439
FBgn0032224	Sps2	protein_coding	638.085243	-0.552011486	0.135050349	0.838905904
FBgn0265464	Traf6	protein_coding	116.0057154	-0.551442208	0.237288874	0.810559493
FBgn0033846	mip120	protein_coding	284.8818547	-0.551422846	0.191367644	0.822434133
FBgn0032803	CG13082	protein_coding	133.9636954	-0.551407384	0.910566418	0.244703621
FBgn0010516	wal	protein_coding	6571.299421	-0.551395681	0.095386204	0.85925517
FBgn0039625	beta4GalNAcTB	protein_coding	223.4829157	-0.550665676	0.204329354	0.819439956
FBgn0021795	Tapdelta	protein_coding	3605.919169	-0.549444569	0.101638951	0.855602688
FBgn0037020	Pex14	protein_coding	714.8678152	-0.549199801	0.098361827	0.857445904
FBgn0027598	cindr	protein_coding	299.324564	-0.549182496	0.217854887	0.816579484
FBgn0037844	CG4570	protein_coding	16.66779933	-0.548368717	0.633067616	0.310350757
FBgn0036958	CG17233	protein_coding	259.176181	-0.54830987	0.159075202	0.831314162
FBgn0031070	CG12702	protein_coding	16.87191764	-0.548109229	0.748102936	0.281862609
FBgn0086039	snoRNA:Me28S-A2113	snoRNA	4.99852042	-0.547564316	0.832446512	0.264983614
FBgn0035145	MED14	protein_coding	296.1099775	-0.547488845	0.167135235	0.829040819
FBgn0037816	CG6345	protein_coding	153.1653538	-0.545815093	0.173432266	0.827421186
FBgn0000524	dx	protein_coding	97.22319908	-0.545525844	0.197302247	0.821641134
FBgn0086686	l(3)L1231	protein_coding	283.8744576	-0.545521552	0.264806531	0.675889608
FBgn0284221	Sema5c	protein_coding	280.3603683	-0.545187764	0.206286268	0.819554159
FBgn0047135	CG32276	protein_coding	7027.634136	-0.544880188	0.074931658	0.873087456
FBgn0036474	Or71a	protein_coding	3.498053657	-0.54473722	0.821876096	0.268402612
FBgn0029765	CG16756	protein_coding	119.0198848	-0.544638493	0.269538094	0.65869433
FBgn0030757	CG9902	protein_coding	14.08917197	-0.544162243	0.924727185	0.245004617
FBgn0034290	CG5773	protein_coding	1611.340587	-0.5441134	0.227627615	0.814805006
FBgn0037941	CG12594	protein_coding	16.61987564	-0.543717414	0.751420525	0.282695181
FBgn0038207	CG14356	protein_coding	71.56663373	-0.543623306	0.900452323	0.248308248
FBgn0039852	nyo	protein_coding	287.9036845	-0.543558062	0.915131401	0.246508726
FBgn0011766	E2f1	protein_coding	886.5630756	-0.543333389	0.129653705	0.842405166
FBgn0039800	Npc2g	protein_coding	7885.521816	-0.543238894	0.104353766	0.854756279
FBgn0011336	Stt3B	protein_coding	4657.887546	-0.543159053	0.084320065	0.867177131
FBgn0028920	CG8997	protein_coding	2258.185449	-0.543149515	0.671531733	0.300982992
FBgn0037750	Whamy	protein_coding	124.4461248	-0.542544927	0.898764151	0.249206213
FBgn0030997	CG7990	protein_coding	39.3116245	-0.542488195	0.685429172	0.298012523
FBgn0051198	CG31198	protein_coding	3805.348758	-0.542097799	0.895105013	0.250101859
FBgn0051163	SKIP	protein_coding	47.20497034	-0.541895493	0.725843358	0.289307076
FBgn0035169	Dci	protein_coding	1625.943006	-0.541536859	0.096258366	0.85983984
FBgn0036111	Aps	protein_coding	1487.020136	-0.541079977	0.123380765	0.845323079
FBgn0003742	tra2	protein_coding	304.1840914	-0.541011937	0.121070705	0.846520062
FBgn0039213	atl	protein_coding	1411.838306	-0.54065037	0.114701546	0.84946223
FBgn0085424	nub	protein_coding	45.27047056	-0.539987091	0.894822875	0.252182899
FBgn0027499	wde	protein_coding	331.6561249	-0.539923858	0.16167714	0.831349585
FBgn0032178	Spn31A	protein_coding	51.12210215	-0.539679262	0.750289865	0.285180622
FBgn0035880	Culd	protein_coding	209.0012427	-0.539473465	0.341242396	0.519950629
FBgn0033549	mms4	protein_coding	14.85100465	-0.539465584	0.496722377	0.377601732
FBgn0027070	Ugt36E1	protein_coding	119.6619412	-0.53833495	0.359126317	0.493682959
FBgn0035286	CG13924	protein_coding	47.36774391	-0.537871122	0.892087737	0.254543124
FBgn0284435	tyn	protein_coding	700.4820465	-0.536180524	0.289909333	0.614154169
FBgn0259730	tal-1A	protein_coding	281.3148966	-0.53561287	0.88052261	0.259217695
FBgn0003502	Btk	protein_coding	187.1331904	-0.535486047	0.494877594	0.382728337
FBgn0034468	Obp56a	protein_coding	12977.36248	-0.535307254	0.571391927	0.340048444
FBgn0001341	Mybbp1A	protein_coding	690.7064653	-0.534635669	0.139602422	0.839182898
FBgn0024980	Syx4	protein_coding	245.3054055	-0.534603961	0.164275879	0.831207849
FBgn0266083	ocm	protein_coding	217.3207922	-0.534352757	0.218556616	0.817972053
FBgn0051106	CG31106	protein_coding	172.193466	-0.534046894	0.883760518	0.258927594
FBgn0035849	ERR	protein_coding	355.8730587	-0.533925056	0.216921518	0.818315497
FBgn0023509	mip130	protein_coding	288.6592893	-0.533873297	0.145620523	0.837091584
FBgn0011259	Sema1a	protein_coding	77.08169517	-0.533861079	0.48996047	0.386466257
FBgn0030029	CG15343	protein_coding	242.0658118	-0.533775088	0.185522123	0.825595937
FBgn0036934	sNPF-R	protein_coding	24.03786071	-0.53276887	0.889195437	0.257764239
FBgn0032981	CG3635	protein_coding	32.96620486	-0.532707575	0.886932475	0.258637148
FBgn0031049	Sec61gamma	protein_coding	3163.606888	-0.531922321	0.126838441	0.844945227
FBgn0259978	vlc	protein_coding	470.3894645	-0.530130279	0.133058639	0.842577034
FBgn0001215	Hrb98DE	protein_coding	2022.564362	-0.529779469	0.098219235	0.860185851
FBgn0038391	GATAe	protein_coding	159.0154656	-0.529656222	0.876926449	0.262111463
FBgn0039326	CG10562	protein_coding	66.38574897	-0.529463492	0.87826162	0.261534454
FBgn0036350	CG14111	protein_coding	107.8134563	-0.529174038	0.879853321	0.261245491
FBgn0261509	haf	protein_coding	285.7843772	-0.528837979	0.376625591	0.482348806
FBgn0036769	Tsp74F	protein_coding	33.41285929	-0.528458674	0.878166951	0.262687185
FBgn0004598	Fur2	protein_coding	1168.209271	-0.528054084	0.183935068	0.826483764
FBgn0027590	GstE12	protein_coding	2760.838908	-0.528008325	0.117177245	0.849875441
FBgn0040751	CG13018	protein_coding	85.67350125	-0.527785667	0.267563882	0.711229846
FBgn0013718	nuf	protein_coding	669.6257894	-0.527756618	0.146227553	0.837457523
FBgn0035407	Asciz	protein_coding	30.37820276	-0.527447246	0.433667646	0.427184314
FBgn0051957	CG31957	protein_coding	125.56577	-0.526961828	0.201608456	0.822490684
FBgn0020279	lig	protein_coding	2524.316154	-0.526845735	0.109539251	0.853967166
FBgn0259216	RhoGAP102A	protein_coding	241.7186231	-0.526641527	0.659125797	0.311144527
FBti0019603	H{}84	transposable_element	26.11862988	-0.526505187	0.539854298	0.360827218
FBgn0019938	Polr1A	protein_coding	1550.657724	-0.526349898	0.146127957	0.837739236
FBgn0036449	bmm	protein_coding	280.2838633	-0.526284267	0.430148003	0.431846252
FBgn0038662	Mpc1	protein_coding	3047.641798	-0.526026783	0.120574096	0.848455436
FBgn0031834	CG13766	protein_coding	48.09271294	-0.525996333	0.378719632	0.482674442
FBgn0029999	CG1575	protein_coding	275.6218915	-0.525834887	0.137874934	0.840937312
FBgn0004611	Plc21C	protein_coding	436.5090287	-0.525365275	0.180916202	0.827512739
FBgn0036553	CG17027	protein_coding	177.9104459	-0.524724869	0.868281836	0.266411897
FBgn0038318	CG6236	protein_coding	361.6755409	-0.524624642	0.125965483	0.846252344
FBgn0033741	CG8545	protein_coding	1573.05328	-0.52374544	0.149175871	0.836924748
FBgn0040298	Myt1	protein_coding	79.73572827	-0.522393092	0.22055179	0.818715901
FBgn0037551	Arl8	protein_coding	397.5981627	-0.522041635	0.125560776	0.846786857
FBgn0051125	CG31125	protein_coding	6.664129236	-0.521963648	0.916356885	0.255718422
FBgn0004629	Cys	protein_coding	4873.706952	-0.521895497	0.263721673	0.803739961
FBgn0037714	CG9396	protein_coding	905.5978782	-0.521839262	0.112728655	0.852924334
FBgn0036915	Prp3	protein_coding	311.4612853	-0.521164442	0.172141642	0.830299687
FBgn0261444	CG3638	protein_coding	302.0516871	-0.520716867	0.177530414	0.828878009
FBgn0034145	CG5065	protein_coding	271.5713657	-0.520355736	0.934415908	0.251292719
FBgn0052103	SCaMC	protein_coding	1094.985525	-0.520047845	0.141845115	0.840169315
FBgn0033766	Nup188	protein_coding	431.2844939	-0.519764312	0.173796674	0.829905605
FBgn0039462	CG14252	protein_coding	30.18088507	-0.51933106	0.472373377	0.407697175
FBgn0023507	D2hgdh	protein_coding	4326.09256	-0.51914592	0.130944468	0.844687248
FBgn0016061	side	protein_coding	36.89931383	-0.518947287	0.793741108	0.282417812
FBgn0259734	Nost	protein_coding	142.3942464	-0.518602593	0.231206049	0.816941875
FBgn0034435	fest	protein_coding	18.35332496	-0.518394991	1.032776984	0.238669063
FBgn0031040	CG14210	protein_coding	304.5401573	-0.518226316	0.181761839	0.828042393
FBgn0263260	sel	protein_coding	2013.513391	-0.518133347	0.144009754	0.839329173
FBgn0039099	GILT2	protein_coding	62.35777282	-0.518002879	0.309782251	0.587622464
FBgn0030306	Spase25	protein_coding	1529.447774	-0.517863474	0.112918336	0.853250964
FBgn0030008	CG2129	protein_coding	33.88857038	-0.517703186	0.37513588	0.493839391
FBgn0036862	Gbs-76A	protein_coding	186.9344135	-0.517693147	0.583999563	0.342768004
FBgn0002772	Mlc1	protein_coding	14193.25435	-0.517679017	0.553140384	0.358704698
FBgn0036939	CG7365	protein_coding	32.70372405	-0.517216105	0.86112373	0.269539291
FBgn0015577	alpha-Est9	protein_coding	594.2572915	-0.516380864	0.154845159	0.836001583
FBgn0034217	Lhr	protein_coding	26.88045905	-0.515572713	0.386514417	0.483972385
FBgn0028292	ric8a	protein_coding	139.0464069	-0.515447382	0.17122446	0.831119167
FBgn0037063	CG9391	protein_coding	421.4185556	-0.513693446	0.132015509	0.844884602
FBgn0010470	Fkbp14	protein_coding	4600.51805	-0.513549481	0.092812038	0.865464305
FBgn0033209	CG12107	protein_coding	1020.433944	-0.512070125	0.102188124	0.859951244
FBgn0083124	Uhg4	ncRNA	343.960343	-0.511806702	0.162211024	0.833936818
FBgn0262510	CR43080	pseudogene	254.5947354	-0.511614044	0.172898698	0.831012644
FBgn0003950	unc	protein_coding	2.287041907	-0.511526911	0.900836881	0.264124114
FBgn0030107	CG15370	protein_coding	38.84219468	-0.511332434	0.857616936	0.273496438
FBgn0052687	CG32687	protein_coding	2726.628398	-0.511162906	0.128312371	0.846831234
FBgn0050418	nord	protein_coding	15.11346171	-0.51071885	0.741674715	0.296659791
FBgn0032669	CG15155	protein_coding	327.2650832	-0.510612894	0.783558265	0.287385229
FBgn0034060	Tmem131	protein_coding	366.8631925	-0.510551293	0.135187855	0.843877511
FBgn0038676	CG6026	protein_coding	301.5532793	-0.510488039	0.861262108	0.272370688
FBgn0011297	Alg3	protein_coding	339.4405774	-0.510381157	0.145886549	0.839458985
FBgn0264339	CG43795	protein_coding	11.83090784	-0.510232906	0.701186695	0.305020442
FBgn0004648	svr	protein_coding	1326.372818	-0.510190482	0.145763567	0.839637145
FBgn0029708	CG3556	protein_coding	42.12642936	-0.510116572	0.851088562	0.274340911
FBgn0259167	CG42272	protein_coding	29.4984015	-0.509673826	0.850543115	0.275182863
FBgn0039527	CG5639	protein_coding	107.5042148	-0.509430451	0.851862242	0.274621843
FBgn0031379	CG7289	protein_coding	347.2567555	-0.509318412	0.11865566	0.851561505
FBgn0041087	wun2	protein_coding	36.27502109	-0.509247676	0.84933111	0.276580416
FBgn0052594	be	protein_coding	125.911578	-0.50837536	0.269018499	0.805473638
FBgn0039870	CG1896	protein_coding	225.7912929	-0.508256759	0.149175923	0.838595259
FBgn0085384	CG34355	protein_coding	207.725985	-0.508019219	0.837008958	0.278807136
FBgn0032330	Samuel	protein_coding	164.9377542	-0.507993341	0.179845801	0.829401907
FBgn0250862	CG42237	protein_coding	47.38189824	-0.507925048	0.848137396	0.277137631
FBgn0036844	Mkp3	protein_coding	106.5042831	-0.507913534	0.207468452	0.822980173
FBgn0003053	peb	protein_coding	139.4176485	-0.507599184	0.594795796	0.343998592
FBgn0030186	CG2962	protein_coding	92.60049155	-0.507080155	0.901532554	0.266126672
FBgn0037885	CG17721	protein_coding	74.27441656	-0.507069827	0.333972608	0.561826479
FBgn0030503	Tango2	protein_coding	229.1029358	-0.506845132	0.178206739	0.830031152
FBgn0001323	knrl	protein_coding	40.11605806	-0.506402705	0.846249454	0.277972642
FBgn0005771	noc	protein_coding	491.3031176	-0.505880591	0.163453936	0.834178119
FBgn0037942	CG14721	protein_coding	423.7050655	-0.505800093	0.193351457	0.826336135
FBgn0034529	FAM21	protein_coding	96.25023486	-0.50575801	0.231743836	0.817991128
FBgn0029175	sotv	protein_coding	146.9249455	-0.505197203	0.183445978	0.828841798
FBgn0010607	l(2)05714	protein_coding	157.9732792	-0.505028782	0.203816413	0.823955815
FBgn0031403	CG15387	protein_coding	53.80072508	-0.504886985	0.30118785	0.632785257
FBgn0034933	CG3735	protein_coding	233.1356157	-0.50477265	0.152366614	0.837821919
FBgn0039064	CG4467	protein_coding	31.90892723	-0.5043749	0.846485637	0.278528961
FBgn0038339	CG6118	protein_coding	211.7456683	-0.504352466	0.908890828	0.265555431
FBgn0264895	RapGAP1	protein_coding	160.9549751	-0.504126344	0.334714289	0.562538354
FBgn0004169	up	protein_coding	18583.7885	-0.503455657	0.485833864	0.409547578
FBgn0030608	Lsd-2	protein_coding	4132.167404	-0.503355049	0.168883705	0.833070119
FBgn0267330	KdelR	protein_coding	2775.289083	-0.502951926	0.091734784	0.867188255
FBgn0011818	oaf	protein_coding	226.8269415	-0.502677837	0.180028068	0.829887656
FBgn0047114	CG31142	protein_coding	119.5854276	-0.50216851	0.213479195	0.822264458
FBgn0035372	CG12093	protein_coding	260.1697096	-0.501610894	0.123390752	0.850102452
FBgn0029665	CG14270	protein_coding	604.6806396	-0.501425356	0.124234015	0.84959071
FBgn0037251	CG9804	protein_coding	211.8009135	-0.501234784	0.173686422	0.831844133
FBgn0036402	CG6650	protein_coding	256.3337619	-0.500468534	0.133342097	0.845729121
FBgn0264078	Flo2	protein_coding	426.6212028	-0.500001189	0.203954437	0.824479478
FBgn0032244	RfC3	protein_coding	107.0758255	-0.49968952	0.233594448	0.818162834
FBgn0033178	CG11127	protein_coding	216.0402134	-0.499440049	0.128971586	0.84778651
FBgn0083977	CG34141	protein_coding	191.5461829	-0.498298767	0.635255262	0.332301279
FBgn0030890	CG7536	protein_coding	493.1328424	-0.498219084	0.154963513	0.837673035
FBgn0028744	CG5033	protein_coding	1260.404121	-0.497531015	0.122642316	0.850989696
FBgn0032120	CG33298	protein_coding	474.6680987	-0.496188472	0.228643446	0.819516095
FBgn0250839	CG2016	protein_coding	143.4741993	-0.495734608	0.889128364	0.271806166
FBgn0015622	Cnx99A	protein_coding	3775.277692	-0.495707782	0.084265558	0.872485346
FBgn0028499	CG7985	protein_coding	15.17105357	-0.494599965	0.583847849	0.356808929
FBgn0051464	CG31464	protein_coding	34.69346058	-0.493946145	0.833087102	0.28297225
FBgn0036848	Naxd	protein_coding	357.8625776	-0.493829179	0.117985363	0.85353558
FBgn0035415	CG14966	protein_coding	180.3056362	-0.493381249	0.213374001	0.823074177
FBgn0051475	myd	protein_coding	61.20482398	-0.493006193	0.829455492	0.284629151
FBgn0039642	CG11882	protein_coding	56.38782071	-0.492957631	0.271066989	0.809280934
FBgn0019982	Gs1l	protein_coding	1329.446821	-0.492769145	0.181046161	0.830585386
FBgn0065071	snoRNA:Or-CD10	snoRNA	3.601700555	-0.492563433	0.753956022	0.299094027
FBgn0000541	E(bx)	protein_coding	1084.80682	-0.492157561	0.216545608	0.822452986
FBgn0039972	Marf1	protein_coding	20.98858641	-0.492137565	0.732077145	0.303409089
FBgn0036826	arx	protein_coding	110.320827	-0.491309361	0.255308307	0.814384326
FBgn0030396	CG2556	protein_coding	374.3381423	-0.491154542	0.631596421	0.338062873
FBgn0037801	CG3999	protein_coding	6285.073028	-0.490861257	0.119038147	0.85331883
FBgn0034422	CG7137	protein_coding	344.4640847	-0.49053262	0.139505018	0.844397918
FBgn0029831	CG5966	protein_coding	26.16671758	-0.490206335	0.67918744	0.321073908
FBgn0040252	Ugt303A1	protein_coding	120.9729478	-0.490062141	0.762579441	0.298283042
FBgn0003391	shg	protein_coding	342.0341763	-0.489540082	0.30046448	0.664364126
FBgn0082988	snoRNA:Psi28S-2442b	snoRNA	4.938544194	-0.48927435	0.677669827	0.323136037
FBgn0034837	RpL22-like	protein_coding	86.48536688	-0.489132377	0.975668268	0.25688906
FBgn0034879	Rrp4	protein_coding	361.2557195	-0.488907376	0.166614607	0.835000631
FBgn0086357	Sec61alpha	protein_coding	13531.93226	-0.488763117	0.082498859	0.873954992
FBgn0285992	hpRNA:CR46342	ncRNA	8.584128022	-0.488112108	0.690165014	0.319001981
FBgn0033889	CG6701	protein_coding	312.6666516	-0.488041577	0.220387665	0.822038069
FBgn0036489	CG7011	protein_coding	406.7404309	-0.487696139	0.155590717	0.838546105
FBgn0030310	PGRP-SA	protein_coding	290.9928325	-0.487695233	0.219525367	0.822302169
FBgn0050503	CG30503	protein_coding	935.2876358	-0.487176343	0.163459582	0.836220636
FBgn0036992	Hpd	protein_coding	1108.01372	-0.487082405	0.453276557	0.441535228
FBgn0035480	CG14984	protein_coding	163.3775396	-0.486800417	0.608342606	0.349369982
FBgn0053978	CG33978	protein_coding	542.4227002	-0.485761664	0.296437253	0.69136313
FBgn0017448	CG2187	protein_coding	182.5648121	-0.485611857	0.527775939	0.394678971
FBgn0037670	Ibf1	protein_coding	111.2269154	-0.485279888	0.199895345	0.826594412
FBgn0000352	cos	protein_coding	193.8046116	-0.484778863	0.140604976	0.844611211
FBgn0030466	CG15744	protein_coding	81.89240358	-0.48398442	0.348281128	0.562775159
FBgn0031549	Spindly	protein_coding	19.70698249	-0.483061268	0.640464512	0.338559847
FBgn0003046	Pcp	protein_coding	17.07837596	-0.483027089	0.821075876	0.288758893
FBgn0266124	ghi	protein_coding	250.4790765	-0.482787132	0.129749177	0.849190276
FBgn0020251	sfl	protein_coding	434.3205654	-0.482665909	0.216874298	0.823355774
FBgn0033504	CAP	protein_coding	1822.276836	-0.482567216	0.16486699	0.836237464
FBti0062445	diver2{}4384	transposable_element	3.833006944	-0.482467486	0.746080053	0.303139966
FBgn0263396	sqd	protein_coding	8312.12126	-0.482256299	0.125806392	0.851241274
FBgn0035533	Cip4	protein_coding	342.7522157	-0.48136011	0.209534652	0.82492685
FBgn0038418	pad	protein_coding	29.31214998	-0.481303085	0.426674022	0.471060963
FBgn0037810	sle	protein_coding	473.2658873	-0.481179357	0.262154382	0.813867156
FBgn0266518	Dpit47	protein_coding	314.6334416	-0.481170876	0.133712701	0.847757293
FBgn0026403	Ndg	protein_coding	883.940525	-0.480723975	0.431659963	0.466794613
FBgn0004362	HmgD	protein_coding	1604.977749	-0.480267718	0.118279319	0.855048348
FBgn0053213	Boh1	protein_coding	27.47131657	-0.479354487	0.378774454	0.529349577
FBgn0050338	CG30338	protein_coding	48.38396147	-0.47900862	0.34875743	0.566299112
FBgn0033982	Cyp317a1	protein_coding	88.04087993	-0.478915187	0.452895372	0.449286487
FBgn0013276	Hsp70Ab	protein_coding	1079.085037	-0.478909034	0.82322565	0.28958117
FBgn0067779	dbr	protein_coding	220.4817803	-0.478460463	0.259173818	0.815091516
FBgn0000454	Dip-B	protein_coding	3019.817182	-0.478435856	0.084312981	0.873874792
FBgn0004367	mei-41	protein_coding	105.9930055	-0.478240321	0.185039133	0.830870429
FBgn0035001	Slik	protein_coding	1078.530322	-0.478222954	0.159559064	0.838184787
FBgn0085810	CR41597	pseudogene	122.7491264	-0.47794328	0.238874536	0.819116313
FBgn0037227	TwdlV	protein_coding	114.0289017	-0.477856703	0.873551058	0.281307689
FBgn0037533	CD98hc	protein_coding	3511.027159	-0.477836143	0.114447652	0.857214864
FBgn0037749	CG9471	protein_coding	255.1720092	-0.477216975	0.170605414	0.834966506
FBgn0031384	CG4238	protein_coding	37.78958343	-0.476919615	0.390337172	0.516403294
FBgn0035532	CG15014	protein_coding	223.0453473	-0.476865139	0.167755521	0.835883406
FBgn0262003	CG42821	protein_coding	93.90216832	-0.47674109	0.750402536	0.304484145
FBgn0039257	tnc	protein_coding	2620.501609	-0.476723721	0.69103057	0.32441716
FBgn0086674	Tpst	protein_coding	378.7714134	-0.476414668	0.165540918	0.836556613
FBgn0014868	Ost48	protein_coding	2651.572147	-0.476246441	0.09604145	0.867510048
FBgn0030794	CG13005	protein_coding	37.54395521	-0.476091988	0.390963173	0.516260312
FBgn0040080	pins	protein_coding	168.4687439	-0.47579474	0.192775236	0.829185357
FBgn0003137	Ppn	protein_coding	2109.23023	-0.475394557	0.299255709	0.707815351
FBgn0022893	Df31	protein_coding	3021.273605	-0.475044312	0.123951156	0.852787809
FBgn0028382	cyp33	protein_coding	208.8748878	-0.474120787	0.164491564	0.837024888
FBgn0010387	Acbp2	protein_coding	3846.490751	-0.473664079	0.140134828	0.845878974
FBgn0038803	CG5191	protein_coding	74.9963788	-0.473297971	0.328015153	0.616347797
FBgn0037099	CG7173	protein_coding	100.4948387	-0.473151698	0.744168554	0.307695894
FBgn0262475	bru2	protein_coding	209.4568797	-0.47312552	0.430085381	0.474928406
FBgn0085405	CG34376	protein_coding	1054.850852	-0.473119343	0.136428661	0.847493838
FBgn0025644	CG14424	protein_coding	3050.37947	-0.472900458	0.82095395	0.291771603
FBgn0026189	promL	protein_coding	464.9945555	-0.472717579	0.161459099	0.838085976
FBgn0029818	GAA1	protein_coding	463.007135	-0.472606423	0.114385345	0.857829315
FBgn0031655	Marcal1	protein_coding	70.43175888	-0.471975695	0.297411496	0.71354553
FBgn0004852	Ac76E	protein_coding	627.1026667	-0.471780516	0.242115112	0.818963818
FBgn0028852	CG15262	protein_coding	14.70537212	-0.47093644	0.92089218	0.273778147
FBgn0035266	Gk2	protein_coding	1279.709039	-0.47091697	0.269329969	0.813445464
FBgn0038079	NijC	protein_coding	22.99170792	-0.470840096	0.801143659	0.296930361
FBgn0028988	Spn42Dd	protein_coding	66.87257566	-0.470583364	0.308484553	0.675698112
FBgn0038957	CG7059	protein_coding	4.057918233	-0.470465677	0.825613483	0.291224857
FBgn0034215	Mtap	protein_coding	2311.353241	-0.4703362	0.106059486	0.862703706
FBgn0022960	vimar	protein_coding	221.8646918	-0.470011262	0.16430122	0.837391102
FBgn0038916	dnd	protein_coding	22.15256354	-0.469975689	0.678827835	0.330022317
FBgn0040718	CG15353	protein_coding	291.3518313	-0.469788586	0.633103386	0.346449817
FBgn0040348	CG3703	protein_coding	8.781996536	-0.469639198	0.756057927	0.305556344
FBgn0267733	lncRNA:CR46064	ncRNA	25.26252222	-0.469231396	0.456932914	0.453088536
FBgn0029890	Fum2	protein_coding	65.97394805	-0.468915276	0.263974898	0.815053321
FBgn0010315	CycD	protein_coding	284.5193509	-0.467650676	0.136236375	0.848208906
FBgn0002989	okr	protein_coding	79.32514452	-0.467476481	0.235849606	0.820732061
FBgn0015543	snoRNA:Me28S-A1322	snoRNA	17.4756307	-0.467039049	0.461217629	0.45055939
FBgn0038774	CG5023	protein_coding	1015.868652	-0.466842713	0.595040075	0.367112803
FBgn0085320	CG34291	protein_coding	3942.081763	-0.466358316	0.163446638	0.838036528
FBgn0037030	CG3288	protein_coding	3.318233978	-0.466028308	0.811551838	0.296118263
FBgn0260941	app	protein_coding	343.4300977	-0.465939128	0.195267882	0.829383877
FBgn0263742	CG43667	protein_coding	92.30983228	-0.465686386	0.826418446	0.293949401
FBgn0050438	Ugt50B3	protein_coding	78.6622473	-0.465566509	0.278174142	0.811889565
FBgn0053217	CG33217	protein_coding	806.5524006	-0.46525418	0.159579574	0.839394103
FBgn0030465	CG15743	protein_coding	201.7685669	-0.464953894	0.234766514	0.821111168
FBgn0064766	CG7600	protein_coding	416.6328326	-0.464951335	0.122318645	0.854742975
FBgn0027596	Kank	protein_coding	791.9118364	-0.464882644	0.125152241	0.853278118
FBgn0260398	Pbp49	protein_coding	305.8280151	-0.464532304	0.238368891	0.820447428
FBgn0029167	Hml	protein_coding	675.5701818	-0.464490594	0.282999158	0.81063673
FBgn0030340	CG15740	protein_coding	33.79894748	-0.463589273	0.770895777	0.303946944
FBgn0038973	Pebp1	protein_coding	3953.273786	-0.463528823	0.383366589	0.536046149
FBgn0032790	CG10194	protein_coding	338.152062	-0.462807551	0.118582464	0.856750531
FBgn0264959	Src42A	protein_coding	636.965054	-0.462739428	0.113629833	0.859554333
FBgn0261850	Xpd	protein_coding	252.8184104	-0.462665601	0.133397928	0.849889649
FBgn0260866	dnr1	protein_coding	77.03461334	-0.462607968	0.447996691	0.466106474
FBgn0259735	mtgo	protein_coding	638.9865128	-0.462566246	0.20590697	0.827274564
FBgn0029878	Pat1	protein_coding	394.7658124	-0.461742645	0.143000042	0.846043478
FBgn0031947	Brd7-9	protein_coding	219.3672985	-0.461039039	0.142696779	0.846311917
FBgn0034822	RpL37b	protein_coding	14.90127206	-0.460890921	0.867006363	0.286007409
FBgn0028855	CG15282	protein_coding	647.6822555	-0.460706542	0.734500966	0.316661018
FBgn0050195	CG30195	protein_coding	31.59900719	-0.460271615	0.737071912	0.315615852
FBgn0039407	CG14544	protein_coding	134.1685314	-0.460162048	0.190537357	0.831225575
FBgn0051642	CG31642	protein_coding	9.588532781	-0.45998015	0.888121277	0.283525484
FBgn0264785	Hph	protein_coding	192.1337515	-0.459917833	0.209452567	0.826704949
FBgn0262743	Fs(2)Ket	protein_coding	1221.54756	-0.459448694	0.154907764	0.841777077
FBgn0030629	CG9123	protein_coding	19.11169979	-0.459393147	0.641430282	0.348885118
FBgn0261020	wol	protein_coding	453.8077897	-0.458991579	0.143317146	0.846282136
FBgn0000146	aub	protein_coding	40.28416591	-0.458828586	0.68744155	0.331542754
FBgn0259716	Nepl6	protein_coding	723.5737403	-0.458792879	0.120920427	0.856152806
FBgn0034545	CG13438	protein_coding	192.4260666	-0.458566836	0.837378212	0.294220534
FBgn0010220	Dbp45A	protein_coding	330.1925025	-0.457881818	0.18512159	0.832861052
FBgn0004456	mew	protein_coding	440.4672154	-0.4578816	0.184415391	0.833052713
FBgn0261885	osa	protein_coding	931.2945396	-0.457576881	0.195698985	0.830102828
FBgn0033845	mars	protein_coding	32.00636475	-0.457415565	0.502924076	0.424828289
FBgn0263240	Coop	protein_coding	24.15242972	-0.456945576	0.619786585	0.360121357
FBgn0083012	snoRNA:Psi28S-1135a	snoRNA	2.091482334	-0.456869137	0.843016509	0.292862331
FBgn0250903	lmgA	protein_coding	224.4358012	-0.45679398	0.256646131	0.817647862
FBgn0033128	Tsp42Eg	protein_coding	502.5783467	-0.456519621	0.445704565	0.472243994
FBgn0262947	lncRNA:CR43266	ncRNA	11.31462604	-0.455346194	0.508589794	0.421460966
FBgn0052163	CG32163	protein_coding	73.4247695	-0.455183697	0.241895317	0.820542323
FBgn0267821	da	protein_coding	280.802247	-0.455119878	0.159940115	0.840554206
FBgn0000150	awd	protein_coding	15424.58693	-0.454702347	0.092286932	0.871867143
FBgn0035397	PAN3	protein_coding	691.2309983	-0.454511775	0.190256034	0.831791255
FBgn0013680	mt:ND2	protein_coding	2501.820306	-0.45434873	0.298969786	0.80515301
FBgn0032988	Tif-IA	protein_coding	1144.016415	-0.454280513	0.146663077	0.845383367
FBgn0263706	CG43658	protein_coding	215.3547331	-0.454127038	0.266635861	0.816083461
FBgn0050169	Brca2	protein_coding	102.8082656	-0.454052543	0.186765348	0.832773804
FBgn0034073	CG8414	protein_coding	437.8805639	-0.45386967	0.1472208	0.845172156
FBgn0036667	kud	protein_coding	392.2398001	-0.453395864	0.126023095	0.854195415
FBgn0035464	PIG-B	protein_coding	629.9511402	-0.453075493	0.127117744	0.853765177
FBgn0029807	CG3108	protein_coding	661.5624246	-0.453074829	0.809255895	0.299634698
FBgn0032934	CG8679	protein_coding	70.85705926	-0.452359833	0.329989041	0.645042176
FBgn0265045	Strn-Mlck	protein_coding	497.087091	-0.452138515	0.205007503	0.828406395
FBgn0261286	Mat89Ba	protein_coding	640.8825094	-0.452126021	0.139385176	0.848426474
FBgn0039182	CG5728	protein_coding	981.1050345	-0.451364204	0.131463582	0.852032379
FBgn0010339	128up	protein_coding	1386.47722	-0.450624119	0.114953024	0.860013059
FBgn0031343	CG18131	protein_coding	6.017661913	-0.449063587	0.854868176	0.293134369
FBgn0026721	fat-spondin	protein_coding	4661.421181	-0.448889915	0.13445371	0.851003695
FBgn0034750	CG3732	protein_coding	144.8229072	-0.44840949	0.198213272	0.83033544
FBgn0086358	Tab2	protein_coding	304.7497347	-0.448362281	0.17105907	0.837357872
FBgn0031990	PAPLA1	protein_coding	2361.14679	-0.448199361	0.119175181	0.858083778
FBgn0030010	CG10959	protein_coding	16.55725877	-0.448068493	0.481764547	0.446908509
FBgn0038471	Trm7-32	protein_coding	451.3947048	-0.4477184	0.140026494	0.84862898
FBgn0004463	Polr3B	protein_coding	297.8179442	-0.447066651	0.125646956	0.855127799
FBgn0035867	CG13671	protein_coding	146.1925341	-0.44624729	0.236933442	0.822358718
FBgn0262149	CR42875	pseudogene	9.229717614	-0.446061237	0.56136643	0.398290773
FBgn0004888	Scsalpha1	protein_coding	4381.649393	-0.446048662	0.086337363	0.875381356
FBgn0033968	hui	protein_coding	1333.750274	-0.445680805	0.610977792	0.370338259
FBgn0262560	wcd	protein_coding	462.4590016	-0.44555438	0.195883636	0.83115465
FBgn0029525	CG18273	protein_coding	693.2340174	-0.445278301	0.134489765	0.8513946
FBgn0259994	OtopLa	protein_coding	142.4671856	-0.445105619	0.664145527	0.34571566
FBgn0031620	CG11929	protein_coding	7.038745905	-0.445093723	0.85984846	0.29340625
FBgn0001099	gdl	protein_coding	34.45918264	-0.444761849	0.302225046	0.806351179
FBgn0263102	psq	protein_coding	664.3126468	-0.444636553	0.184819195	0.833885032
FBgn0263741	CG43666	protein_coding	340.2486745	-0.444476829	0.823082895	0.299364438
FBgn0265137	Spn42Da	protein_coding	1985.345446	-0.444445797	0.154197047	0.843554369
FBgn0036224	Rpt4R	protein_coding	12.77017514	-0.444356939	0.869527755	0.290677334
FBgn0051510	CG31510	protein_coding	139.7490659	-0.443878186	0.25572607	0.818811221
FBgn0033507	CG12909	protein_coding	334.5420512	-0.442977767	0.203304352	0.829455987
FBgn0051989	Cap-D3	protein_coding	47.57520352	-0.442931193	0.354989856	0.593976922
FBgn0037742	Rpt3R	protein_coding	17.08101437	-0.442258748	0.693609468	0.337565138
FBgn0037561	CG9630	protein_coding	291.490437	-0.441923651	0.141360471	0.848657866
FBgn0038306	Art3	protein_coding	760.7401679	-0.441781787	0.175064039	0.836874635
FBgn0032154	mtDNA-helicase	protein_coding	190.6928957	-0.441561059	0.229325593	0.82408688
FBgn0003460	so	protein_coding	35.6945486	-0.441376532	0.721996309	0.329007335
FBgn0025457	Bub3	protein_coding	343.2498355	-0.441197755	0.120341387	0.858312018
FBgn0260660	Mp	protein_coding	124.3052064	-0.440785462	0.308470221	0.803719654
FBgn0037186	CG11241	protein_coding	937.0792414	-0.440774968	0.189494679	0.833191891
FBgn0030687	Polr3A	protein_coding	383.7321593	-0.440580878	0.127564398	0.854929007
FBgn0037727	Nepl12	protein_coding	7.424354534	-0.440270213	0.64929867	0.355142196
FBgn0001311	kkv	protein_coding	480.5586572	-0.440195893	0.405082276	0.531779398
FBgn0266129	lov	protein_coding	16.29759352	-0.439482253	0.637800895	0.361999744
FBgn0284251	l(2)05287	protein_coding	809.5381024	-0.439109658	0.159534123	0.842295603
FBgn0000056	Adhr	protein_coding	185.3496953	-0.439108886	0.852087896	0.296389051
FBgn0266237	lncRNA:CR44932	ncRNA	3.702287302	-0.43904624	0.686069293	0.340791693
FBgn0086251	del	protein_coding	21.14540419	-0.43899106	0.772583132	0.313778767
FBgn0025352	Mtpbeta	protein_coding	2955.966561	-0.438907516	0.137271428	0.850863589
FBgn0034364	CG5493	protein_coding	1850.08063	-0.438857394	0.180898531	0.835578805
FBgn0037902	CG5281	protein_coding	12.67090235	-0.438845689	0.745109849	0.322622009
FBgn0031609	CG15443	protein_coding	144.8863845	-0.438809926	0.172585662	0.837871491
FBgn0050122	CG30122	protein_coding	1702.081818	-0.43869394	0.095733081	0.871357813
FBgn0036906	CG14102	protein_coding	5.991696427	-0.438278774	0.701884859	0.336067936
FBgn0032006	Pvr	protein_coding	1034.575174	-0.438114904	0.142226845	0.848730031
FBgn0035901	Pus7	protein_coding	457.540173	-0.438106914	0.147237367	0.84696421
FBgn0010825	Gug	protein_coding	429.8822494	-0.437422597	0.203934545	0.829797858
FBgn0036254	CG5645	protein_coding	313.7323493	-0.43713623	0.149953646	0.845849026
FBgn0083068	CG33947	protein_coding	38.28540493	-0.436798524	0.293959837	0.81162008
FBgn0003651	svp	protein_coding	788.1519295	-0.43675202	0.137030336	0.851171477
FBgn0033661	CG13185	protein_coding	1170.12963	-0.436639996	0.283893562	0.814116263
FBgn0000221	brn	protein_coding	54.26406143	-0.436617701	0.287981095	0.813042592
FBgn0027495	Smyd4-4	protein_coding	294.8409739	-0.436520765	0.119829709	0.859230182
FBgn0030659	CG9215	protein_coding	69.54168247	-0.436328243	0.278317156	0.815511385
FBgn0263987	spoon	protein_coding	2231.675868	-0.436273463	0.127384984	0.855405196
FBgn0052376	CG32376	protein_coding	37.68179062	-0.436260997	0.766118445	0.317182294
FBgn0031398	daed	protein_coding	111.741801	-0.436219649	0.179316917	0.83628793
FBgn0030657	cerv	protein_coding	65.82322144	-0.436025446	0.328397301	0.676906728
FBgn0029608	CG3091	protein_coding	51.38011713	-0.435773841	0.42639727	0.510472136
FBgn0033069	eIF3f2	protein_coding	9.739937791	-0.435697856	0.853198737	0.297200776
FBgn0264442	ab	protein_coding	343.0781869	-0.435541004	0.543466312	0.414431456
FBgn0053129	CG33129	protein_coding	8268.59513	-0.43545518	0.089577848	0.874612774
FBgn0085638	CG41378	protein_coding	226.8673768	-0.435422145	0.170929381	0.838742548
FBgn0052412	QC	protein_coding	366.2051011	-0.434422806	0.140616647	0.849775907
FBgn0034729	CG10344	protein_coding	60.46645601	-0.434146215	0.268218798	0.817476121
FBgn0263392	Tet	protein_coding	289.161893	-0.434061555	0.242484497	0.822321019
FBgn0015925	csul	protein_coding	304.9478876	-0.433936619	0.172687564	0.838349212
FBgn0039089	beat-IV	protein_coding	9.343553346	-0.433539961	0.761051734	0.319520786
FBgn0030789	Rrp45	protein_coding	270.708784	-0.433363658	0.173041612	0.838316352
FBgn0024804	Dbp80	protein_coding	580.036099	-0.432982821	0.141490678	0.84951936
FBgn0030573	nmdyn-D6	protein_coding	32.29072654	-0.432899618	0.352117805	0.617887339
FBgn0262699	fzr	protein_coding	225.8093633	-0.432158515	0.224068715	0.825929458
FBgn0027793	CG14787	protein_coding	93.60433174	-0.432135393	0.44682641	0.48878857
FBgn0003149	Prm	protein_coding	11464.31722	-0.432045422	0.521117369	0.427380053
FBgn0010226	GstS1	protein_coding	3811.202369	-0.431865903	0.154007101	0.844930075
FBgn0261360	CG42637	protein_coding	717.5407766	-0.431820596	0.215076055	0.827896519
FBgn0032740	CG15172	protein_coding	2.680072073	-0.431602741	0.79504728	0.310615272
FBgn0024251	bbx	protein_coding	569.7148394	-0.431577304	0.722927509	0.331036458
FBgn0038923	mRpL35	protein_coding	735.971028	-0.431498891	0.132415244	0.853616696
FBgn0264395	CG43843	protein_coding	12.22006012	-0.431205765	0.847086949	0.298823654
FBgn0040398	CG14629	protein_coding	7340.473216	-0.430460432	0.078284035	0.880282935
FBgn0029714	CG3527	protein_coding	187.6252361	-0.430006261	0.204647151	0.830406906
FBgn0030272	CG15201	protein_coding	45.71278091	-0.429685903	0.579700175	0.397867359
FBgn0037960	mthl5	protein_coding	75.53827892	-0.429360169	0.271898955	0.817247135
FBgn0261647	Axud1	protein_coding	227.6138002	-0.42928544	0.146478541	0.847990716
FBgn0033241	CG2915	protein_coding	1464.274794	-0.428621678	0.127963046	0.856035277
FBgn0037313	CG1161	protein_coding	590.9775336	-0.42838298	0.097022507	0.871659741
FBgn0266580	Gp210	protein_coding	2343.046254	-0.428082746	0.149629609	0.847052734
FBgn0000116	Argk1	protein_coding	20478.71414	-0.428062641	0.599026021	0.388428803
FBgn0032394	Hacd1	protein_coding	1185.122818	-0.427805362	0.132411468	0.853994056
FBgn0261479	nero	protein_coding	356.1558411	-0.427800054	0.150946785	0.846505213
FBgn0032058	CG9289	protein_coding	778.2522943	-0.427269984	0.783186385	0.315092085
FBgn0062440	EMRE	protein_coding	333.2300268	-0.427139621	0.151001408	0.846579429
FBgn0262975	cnc	protein_coding	1962.752058	-0.426961918	0.172079653	0.839068953
FBgn0038877	CG3308	protein_coding	552.7392163	-0.426215167	0.116896139	0.861770209
FBgn0266525	CG45092	protein_coding	1475.763728	-0.426149514	0.142907928	0.849633489
FBgn0037883	Dph3	protein_coding	156.9895584	-0.425547874	0.212659037	0.828914211
FBgn0015781	P5cr	protein_coding	548.4073047	-0.424916355	0.133527453	0.853792141
FBgn0032446	IFT43	protein_coding	20.39098944	-0.424365852	0.418019733	0.530432325
FBgn0032780	CG13085	protein_coding	33.60579638	-0.424214655	0.378190933	0.5772151
FBgn0037369	CG2100	protein_coding	230.6019161	-0.424118517	0.144920568	0.849075476
FBgn0036549	CG10516	protein_coding	71.0262745	-0.423870866	0.249109814	0.821735682
FBgn0031760	Tsp26A	protein_coding	90.60448747	-0.42363048	0.514517919	0.437581161
FBgn0051522	CG31522	protein_coding	874.0126947	-0.423544807	0.184303949	0.836085896
FBgn0029763	Usp16-45	protein_coding	537.0410603	-0.423328377	0.145359831	0.849003638
FBgn0250904	CG34434	protein_coding	16.34506135	-0.422825549	0.809809306	0.310086208
FBgn0003274	RpLP2	protein_coding	22424.91191	-0.422567539	0.10304729	0.868987753
FBgn0003278	Polr1B	protein_coding	575.8461194	-0.422441897	0.144847108	0.849218949
FBgn0027330	l(1)G0020	protein_coding	778.0783712	-0.421931374	0.142264529	0.85049808
FBgn0023514	CG14805	protein_coding	642.5873851	-0.421900276	0.172114469	0.839523815
FBgn0001986	Mtr4	protein_coding	475.9267279	-0.421528189	0.12352792	0.85886686
FBgn0039590	CG10011	protein_coding	68.47245415	-0.42096697	0.327057624	0.712514966
FBgn0052446	Atox1	protein_coding	801.3013047	-0.420925229	0.098755444	0.871378681
FBgn0032480	Edem2	protein_coding	891.3964544	-0.42087771	0.104685826	0.868258516
FBgn0030661	Alp11	protein_coding	20.23969992	-0.420774737	0.70045445	0.34350696
FBgn0037612	CG8112	protein_coding	102.7824775	-0.420395421	0.245296215	0.822810866
FBgn0038491	CG5292	protein_coding	119.1798463	-0.42034018	0.228874054	0.825910946
FBgn0036117	CG6321	protein_coding	527.4091685	-0.420166614	0.131854399	0.855088085
FBgn0035285	CG12025	protein_coding	442.4428642	-0.420068275	0.167595562	0.841318658
FBgn0034802	CNBP	protein_coding	10894.60915	-0.419561332	0.088796224	0.876111543
FBgn0086707	ncm	protein_coding	541.7724836	-0.419378488	0.149776353	0.847669575
FBgn0034365	CG5335	protein_coding	201.2835205	-0.418809904	0.277035622	0.817228055
FBgn0017551	Rca1	protein_coding	23.20142821	-0.418471205	0.435291545	0.514537797
FBgn0023527	CG3071	protein_coding	496.654652	-0.418411034	0.161006859	0.843754565
FBgn0030991	CG7453	protein_coding	499.6441084	-0.41806179	0.151361327	0.847244188
FBgn0032021	CG7781	protein_coding	294.713407	-0.41767086	0.164284862	0.842732961
FBgn0261570	raskol	protein_coding	211.7962742	-0.417504645	0.237703183	0.824442138
FBgn0030217	CG2124	protein_coding	129.7646842	-0.417394428	0.204468821	0.831455773
FBgn0038279	Sdr	protein_coding	21.23807767	-0.417113402	0.678971005	0.353946409
FBgn0023216	Parg	protein_coding	136.4961804	-0.41706054	0.181958266	0.837124913
FBgn0032189	Ripalpha	protein_coding	79.92049864	-0.416710956	0.242072666	0.823637142
FBgn0038286	CG6966	protein_coding	575.5541594	-0.416630336	0.151926703	0.847229478
FBgn0036746	Crtc	protein_coding	232.1497335	-0.416487063	0.192644437	0.83428134
FBgn0030839	ENGase	protein_coding	112.237405	-0.416139582	0.224459496	0.827146149
FBti0061160	gypsy10{}3099	transposable_element	4.618886121	-0.41598279	0.655651107	0.366187768
FBgn0034237	eIF3b	protein_coding	7523.013337	-0.415879757	0.09384408	0.87414506
FBgn0037428	Osi18	protein_coding	335.8883876	-0.415496468	0.822786364	0.308760444
FBgn0038984	AdipoR	protein_coding	2560.287112	-0.415351927	0.132018018	0.855510592
FBgn0036514	CG12301	protein_coding	468.8122334	-0.415336063	0.162189143	0.843600613
FBgn0003944	Ubx	protein_coding	111.9360475	-0.415302122	0.231751872	0.82574424
FBgn0031619	CG3355	protein_coding	945.0780437	-0.414986642	0.792552797	0.317962829
FBgn0001330	kz	protein_coding	311.0954521	-0.414751869	0.186287124	0.836271111
FBgn0262848	CR43212	pseudogene	79.57161756	-0.414400373	0.438290948	0.514681797
FBgn0001941	ifc	protein_coding	778.251483	-0.41416932	0.120511906	0.861237999
FBgn0037894	Ipo9	protein_coding	1072.905387	-0.413991	0.127250113	0.857688971
FBgn0038256	CG7530	protein_coding	664.2292384	-0.413951401	0.163682341	0.843214424
FBgn0039282	Bili	protein_coding	15.21479095	-0.413939728	0.614308786	0.387993893
FBgn0034065	Rrp42	protein_coding	198.8200972	-0.413633487	0.166232658	0.842514579
FBgn0041111	lilli	protein_coding	392.0819904	-0.413335855	0.179339521	0.838217697
FBgn0086673	CG13272	protein_coding	143.117589	-0.413004555	0.718918752	0.34054406
FBgn0032517	CG7099	protein_coding	95.09712421	-0.412108371	0.210799312	0.830478321
FBgn0036909	Ccdc58	protein_coding	649.0020857	-0.412066773	0.160944696	0.844413172
FBgn0037102	CRIF	protein_coding	648.7893585	-0.41162189	0.121884341	0.860848357
FBgn0260648	Rrp40	protein_coding	305.8445638	-0.411131528	0.181806007	0.837706142
FBgn0034225	veil	protein_coding	633.4436699	-0.411075465	0.272980786	0.818525246
FBgn0051477	ATPsynepsilonL	protein_coding	16.46443331	-0.410892184	0.81855605	0.312199985
FBgn0036056	CG6709	protein_coding	13.82085361	-0.410882785	0.582006481	0.405421478
FBgn0000043	Act42A	protein_coding	970.2870728	-0.410713608	0.37808421	0.588572396
FBgn0035383	CPT2	protein_coding	1197.279748	-0.410599137	0.087060467	0.877744797
FBgn0039631	Sirt7	protein_coding	33.13694721	-0.410475706	0.347171408	0.663605965
FBgn0031365	CG17650	protein_coding	11.53313092	-0.410016158	0.651465845	0.368959181
FBgn0032925	CG9246	protein_coding	948.0281343	-0.409983224	0.114051198	0.864498656
FBgn0002441	l(3)mbt	protein_coding	295.6497071	-0.409795139	0.18478709	0.836941446
FBgn0032387	CG16965	protein_coding	11.55899544	-0.409590055	0.736060131	0.336567801
FBgn0032643	GCS2beta	protein_coding	1741.770801	-0.409422448	0.103055439	0.870220784
FBgn0026741	mRpL18	protein_coding	612.7304117	-0.409049634	0.129120571	0.857368974
FBgn0035889	mkg-p	protein_coding	125.248926	-0.409039205	0.274850154	0.818372702
FBgn0284080	CG46302	protein_coding	231.509362	-0.408753677	0.250429975	0.82275439
FBgn0004369	Ptp99A	protein_coding	154.6014357	-0.408548829	0.279907804	0.817552463
FBgn0039154	Npc2f	protein_coding	103.6297019	-0.408373914	0.311953094	0.810810453
FBgn0040075	rept	protein_coding	648.1474323	-0.408300344	0.145689214	0.850427585
FBgn0003598	Su(var)3-7	protein_coding	203.4504603	-0.40827619	0.174492625	0.840281759
FBgn0010435	emp	protein_coding	260.8538435	-0.407890751	0.212637174	0.830389044
FBgn0040347	mus81	protein_coding	43.14143795	-0.407693186	0.323176125	0.805992858
FBgn0039271	CG11839	protein_coding	66.88925934	-0.407254143	0.257661633	0.821584406
FBgn0028398	Taf10	protein_coding	174.5736589	-0.407236607	0.163151628	0.844122835
FBgn0033742	Nepl10	protein_coding	147.3281754	-0.407087818	0.286814324	0.816522242
FBgn0053138	AGBE	protein_coding	2274.794228	-0.406588682	0.179861658	0.838660752
FBgn0044324	Chro	protein_coding	714.1796163	-0.406376577	0.153891214	0.847420496
FBgn0032123	Oatp30B	protein_coding	926.6066177	-0.406025382	0.138187425	0.853711219
FBgn0039685	Obp99b	protein_coding	89.54988317	-0.405733979	0.809453523	0.316400086
FBgn0032821	CdGAPr	protein_coding	355.8398977	-0.405583182	0.169092218	0.842279939
FBgn0036035	CG18178	protein_coding	517.966942	-0.405330447	0.123506252	0.860640468
FBgn0260722	lncRNA:CR42549	ncRNA	94.21167707	-0.405241618	0.2286509	0.827127796
FBgn0020622	Pi3K21B	protein_coding	622.758448	-0.405220066	0.140058059	0.853006128
FBgn0038468	CG5225	protein_coding	948.7922973	-0.405184565	0.775853126	0.326463376
FBgn0035727	CG10063	protein_coding	18.00378847	-0.405096307	0.788540799	0.323905153
FBgn0036353	CG10171	protein_coding	194.9140106	-0.404432129	0.150724851	0.848744456
FBgn0266172	pre-mod(mdg4)-E	protein_coding	28.06261985	-0.40440525	0.602559923	0.399135949
FBgn0261239	Hr39	protein_coding	260.2465868	-0.404128593	0.19293139	0.835409131
FBgn0004861	ph-p	protein_coding	132.5174043	-0.403907101	0.234020948	0.826132946
FBgn0031914	CG5973	protein_coding	84.30538417	-0.403841256	0.645183901	0.376251491
FBgn0031988	CG8668	protein_coding	310.9964923	-0.403557163	0.177859227	0.83942655
FBgn0036715	Cad74A	protein_coding	228.5555285	-0.403535617	0.593775722	0.40271198
FBgn0037661	Ada	protein_coding	74.39852139	-0.403313615	0.236249207	0.825762773
FBgn0035033	CG3548	protein_coding	52.5021877	-0.402965488	0.320502091	0.808715731
FBgn0037149	CG14561	protein_coding	17.76138332	-0.402738763	0.481451926	0.47956635
FBgn0035473	mge	protein_coding	3301.620367	-0.402234627	0.115475963	0.864568091
FBgn0025777	homer	protein_coding	207.676097	-0.402231597	0.196503597	0.834538886
FBgn0033998	row	protein_coding	665.3476868	-0.402045252	0.142471468	0.852390453
FBgn0031091	Phf7	protein_coding	70.85575079	-0.401961174	0.336462343	0.714423018
FBgn0022768	Pp2C1	protein_coding	255.869758	-0.401738974	0.171129219	0.841903087
FBgn0004875	enc	protein_coding	429.3746213	-0.401633664	0.191392166	0.83606904
FBgn0031849	CG11327	protein_coding	5.246933427	-0.401157082	0.783858064	0.325441202
FBgn0031494	CG17219	protein_coding	202.6461768	-0.401101196	0.177338635	0.840008413
FBgn0026533	Dek	protein_coding	1512.504463	-0.40089443	0.097106382	0.8737543
FBgn0038235	CG8461	protein_coding	116.2281416	-0.400795343	0.206690834	0.832231097
FBgn0035624	Eaf6	protein_coding	76.13294032	-0.400707175	0.2122849	0.830977111
FBgn0002930	nec	protein_coding	975.1448469	-0.400691242	0.156455785	0.847141156
FBgn0267936	lncRNA:CR46216	ncRNA	7.494626777	-0.400507512	0.795222942	0.32339266
FBgn0043001	Chrac-16	protein_coding	71.05073692	-0.400395712	0.31890726	0.810076488
FBgn0035148	CG3402	protein_coding	98.73754026	-0.400225569	0.250756956	0.823430808
FBgn0265523	Smr	protein_coding	392.2381676	-0.400062652	0.260785536	0.821603316
FBgn0030640	CG6294	protein_coding	110.4584169	-0.400021569	0.44754954	0.516831664
FBgn0041712	yellow-d	protein_coding	915.0686169	-0.39985158	0.224279524	0.828497223
FBgn0045823	vsg	protein_coding	1506.027887	-0.399736127	0.099847732	0.872720745
FBgn0002973	numb	protein_coding	239.5322379	-0.399142812	0.479824777	0.483648529
FBgn0004374	neb	protein_coding	19.81561874	-0.398865687	0.455644798	0.509152351
FBgn0053648	CG33648	protein_coding	6.400813251	-0.398561425	0.641264916	0.381399311
FBgn0043865	SA-2	protein_coding	12.29529247	-0.398506045	0.798228834	0.32287916
FBgn0003310	S	protein_coding	114.4022663	-0.398499823	0.233481974	0.826649694
FBgn0038853	RhoGAP93B	protein_coding	205.3929331	-0.398332878	0.184143068	0.838135396
FBgn0041605	cpx	protein_coding	591.8006653	-0.398305668	0.283977133	0.817724154
FBgn0000492	Dr	protein_coding	39.76253404	-0.398046496	0.326831615	0.806748174
FBgn0037845	CG14694	protein_coding	39.96351722	-0.397892574	0.430038156	0.536310608
FBgn0015286	Rala	protein_coding	606.5836677	-0.397807808	0.113782862	0.865941987
FBgn0035975	PGRP-LA	protein_coding	50.21864059	-0.397542986	0.687745334	0.35988569
FBgn0003963	ush	protein_coding	310.2170863	-0.396233766	0.182421927	0.838824264
FBgn0034498	CG16868	protein_coding	115.6626979	-0.395974628	0.271932922	0.819953564
FBgn0027537	Nup93-1	protein_coding	707.0214159	-0.395374691	0.123144674	0.861794303
FBgn0015513	mbc	protein_coding	642.1171828	-0.394841287	0.211906348	0.831667784
FBgn0031265	CG2794	protein_coding	568.4788803	-0.394795751	0.116613825	0.864706746
FBgn0000289	cg	protein_coding	686.9791299	-0.39440259	0.149307458	0.850342903
FBgn0037110	ORMDL	protein_coding	224.6741329	-0.39404563	0.177546833	0.840666128
FBgn0034649	PIG-M	protein_coding	1435.173826	-0.393996065	0.100812504	0.87270031
FBgn0036301	CG4069	protein_coding	438.5778521	-0.393971009	0.196612734	0.835239147
FBgn0265974	ttv	protein_coding	437.6515639	-0.393809951	0.136777687	0.855550076
FBgn0283712	LIMK1	protein_coding	91.21032071	-0.393538702	0.324749588	0.809105736
FBgn0038012	CG10013	protein_coding	5.841338102	-0.393212225	0.768378008	0.332048704
FBgn0026573	ADD1	protein_coding	142.6866303	-0.393142153	0.22951746	0.827969475
FBgn0036336	ste14	protein_coding	187.3817278	-0.39305093	0.192449482	0.836489518
FBgn0033951	CG10139	protein_coding	78.15780409	-0.392974199	0.225295229	0.828805575
FBgn0263605	l(3)72Dn	protein_coding	395.7117677	-0.392397582	0.151106478	0.849747445
FBgn0034299	CG5757	protein_coding	216.6891751	-0.392346919	0.17154569	0.842717382
FBgn0038829	CG17271	protein_coding	1535.571917	-0.392218241	0.105910322	0.870316303
FBgn0262026	CG42837	protein_coding	1492.404789	-0.39220838	0.267185377	0.821035372
FBgn0020299	stumps	protein_coding	193.6205908	-0.391882108	0.325490414	0.809125213
FBgn0037930	CG14715	protein_coding	1091.800721	-0.391789938	0.109985394	0.86820377
FBgn0023535	arg	protein_coding	2480.542948	-0.391457816	0.16784019	0.843923568
FBgn0038621	CG10864	protein_coding	7.648385396	-0.391200452	0.71945307	0.350578796
FBgn0010638	Sec61beta	protein_coding	5412.636678	-0.389703196	0.083860257	0.880301008
FBgn0027951	MTA1-like	protein_coding	594.156898	-0.389515254	0.103565984	0.871701275
FBgn0034903	sona	protein_coding	87.94534049	-0.389451091	0.767347494	0.334565306
FBgn0031268	cold	protein_coding	126.3541335	-0.389408148	0.278851522	0.819268641
FBgn0015834	eIF3i	protein_coding	3074.910122	-0.38928988	0.100034198	0.873340875
FBgn0261986	RASSF8	protein_coding	118.8824469	-0.389121125	0.226978853	0.828733098
FBgn0003512	Sry-delta	protein_coding	161.9209823	-0.389086013	0.270605042	0.820713097
FBgn0035751	CG14829	protein_coding	6.935537393	-0.38900049	0.666052637	0.373988227
FBgn0067628	CG33331	protein_coding	144.5864948	-0.38873771	0.170245093	0.843353667
FBgn0030218	CG1628	protein_coding	419.3958596	-0.38796286	0.175312071	0.841840106
FBgn0035593	Yod1	protein_coding	253.4055776	-0.387799442	0.136934021	0.856087536
FBgn0013342	nSyb	protein_coding	149.9591913	-0.38776582	0.661901186	0.376476987
FBgn0267022	asRNA:CR45466	ncRNA	2.032278643	-0.387601007	0.733200012	0.345470632
FBgn0037218	aux	protein_coding	610.8043663	-0.387511548	0.105742144	0.870844417
FBgn0030918	CG15056	protein_coding	6.641317883	-0.387364307	0.76821725	0.335317165
FBgn0032817	CG10631	protein_coding	325.3374648	-0.387325887	0.18953903	0.837507306
FBgn0030196	Psf3	protein_coding	106.336111	-0.386761567	0.196274969	0.836018452
FBgn0263048	Gpdh3	protein_coding	60.48107129	-0.386745462	0.248562884	0.824796486
FBgn0263916	Ent2	protein_coding	1190.360449	-0.386683113	0.161526284	0.846623925
FBgn0038211	CG9649	protein_coding	39.11447106	-0.386513827	0.494896988	0.479237367
FBgn0053964	CG33964	protein_coding	282.0881606	-0.386408507	0.166874113	0.844748025
FBgn0035025	uri	protein_coding	257.600792	-0.386289564	0.132848155	0.857943936
FBgn0033169	CG11123	protein_coding	307.4244411	-0.386240643	0.144157346	0.853128648
FBgn0287183	l(3)80Fg	protein_coding	223.9535143	-0.386171001	0.214484654	0.83175599
FBgn0034439	CG10062	protein_coding	191.6881966	-0.385521005	0.765761514	0.336817406
FBgn0005278	Sam-S	protein_coding	13284.87035	-0.385504728	0.17334717	0.842748537
FBgn0030969	Usp39	protein_coding	218.6880677	-0.384888652	0.172665778	0.843043911
FBgn0036152	Dyro	protein_coding	122.1191922	-0.384778133	0.197029479	0.835967835
FBgn0039155	Kal1	protein_coding	32.91361346	-0.384536083	0.492966615	0.481859761
FBgn0039929	CG11076	protein_coding	2149.368116	-0.384297506	0.133413159	0.85790575
FBgn0032242	CG5355	protein_coding	1936.270969	-0.384273563	0.063902172	0.88572658
FBgn0036857	Aldh7A1	protein_coding	4464.207226	-0.383558733	0.080424707	0.881879162
FBgn0035496	CG14990	protein_coding	1000.297608	-0.383439157	0.08909573	0.878531425
FBgn0086601	snoRNA:Psi28S-3327c	snoRNA	2.936527316	-0.383226788	0.730683555	0.349853944
FBgn0034140	Lst	protein_coding	573.1038988	-0.383221715	0.321493855	0.811697117
FBgn0024558	Dph5	protein_coding	821.0696616	-0.383153013	0.129840748	0.859703438
FBgn0027090	GlnRS	protein_coding	1419.482975	-0.383020593	0.085857722	0.879738189
FBgn0031485	CG9643	protein_coding	222.0544584	-0.382895745	0.18081043	0.840682104
FBgn0036662	CG9706	protein_coding	518.3108993	-0.382851311	0.131729811	0.858929635
FBgn0038204	CG14357	protein_coding	3.91174372	-0.382733559	0.752992153	0.341533507
FBgn0265047	FDY	protein_coding	138.9462724	-0.382504035	0.195676131	0.836506296
FBgn0030289	GCS1	protein_coding	511.7603589	-0.382419598	0.115120885	0.866607315
FBgn0037234	CG9795	protein_coding	151.3266187	-0.382292593	0.214836865	0.831861755
FBgn0011020	Sas-4	protein_coding	38.81004511	-0.381801375	0.380182804	0.624793287
FBgn0037652	CG11980	protein_coding	1490.588769	-0.38164031	0.104996746	0.871628573
FBgn0031613	HP6	protein_coding	5.497767743	-0.381507185	0.763272837	0.339056689
FBgn0036641	Smn	protein_coding	142.394976	-0.381288567	0.172551855	0.84327634
FBgn0035111	Dis3l2	protein_coding	539.218674	-0.381192622	0.1433248	0.853940266
FBgn0037430	Osi20	protein_coding	555.4686395	-0.38081578	0.778488294	0.334314296
FBgn0004050	z	protein_coding	208.0940713	-0.380739637	0.213988898	0.832178414
FBgn0085450	Snoo	protein_coding	189.8281505	-0.380708714	0.247683907	0.825317488
FBgn0038072	CG6225	protein_coding	146.8988012	-0.380397586	0.415304855	0.56583225
FBgn0266277	asRNA:CR44962	ncRNA	4.112551029	-0.380274984	0.625593239	0.399347047
FBgn0260748	CG5004	protein_coding	463.2847617	-0.380064253	0.164997816	0.845923873
FBgn0029838	CG4666	protein_coding	134.1062039	-0.379795802	0.671970376	0.37580016
FBgn0085231	CG34202	protein_coding	897.1279654	-0.379608533	0.7504837	0.343260848
FBgn0036733	U4-U6-60K	protein_coding	157.3487528	-0.379511852	0.173687364	0.843152461
FBgn0086253	rumi	protein_coding	72.80753469	-0.379329159	0.302728072	0.816140694
FBgn0010280	Taf4	protein_coding	668.0017058	-0.378821645	0.123382182	0.863189353
FBgn0034446	Arl6	protein_coding	3.212712022	-0.378315194	0.651969594	0.387776175
FBgn0010531	Ccs	protein_coding	178.4544341	-0.378138959	0.152668984	0.850666998
FBgn0035997	phol	protein_coding	200.2357074	-0.378011525	0.173287436	0.843322745
FBgn0085220	Ufm1	protein_coding	547.302009	-0.377839248	0.151129064	0.851269175
FBgn0031452	Cwc25	protein_coding	170.9041891	-0.377780173	0.194430861	0.837074915
FBgn0037414	Osi7	protein_coding	2095.53267	-0.377607272	0.766320144	0.339800682
FBgn0265011	Np	protein_coding	225.6701232	-0.377569975	0.752294809	0.343752873
FBgn0030316	CG11695	protein_coding	58.40704207	-0.377412031	0.260992063	0.823374531
FBgn0015268	Nap1	protein_coding	6751.546098	-0.377286437	0.104338392	0.872259365
FBgn0037445	CG9727	protein_coding	555.8120621	-0.377057429	0.145001503	0.853697723
FBgn0030057	Ppt1	protein_coding	128.3884206	-0.3770219	0.233526238	0.828351864
FBgn0286516	aqz	protein_coding	906.2685308	-0.37697971	0.166033015	0.845834048
FBgn0285892	tea	protein_coding	105.6604397	-0.376911954	0.273141202	0.821186948
FBgn0013997	Nrx-IV	protein_coding	513.1039245	-0.376866274	0.214070519	0.832564096
FBgn0262606	lncRNA:CR43132	ncRNA	7.988498875	-0.376721972	0.761708389	0.341039153
FBgn0014455	Ahcy	protein_coding	12669.4037	-0.376570655	0.127264028	0.86161339
FBgn0003710	tipE	protein_coding	18.1493214	-0.37647908	0.67201135	0.377826242
FBgn0038269	Rrp6	protein_coding	397.2473767	-0.376442198	0.123993255	0.863094863
FBgn0037728	p23	protein_coding	6234.631659	-0.376223926	0.075708853	0.883715462
FBgn0039494	grass	protein_coding	586.2191623	-0.375898173	0.218540323	0.831650134
FBgn0262484	CG43074	protein_coding	13.38290237	-0.375380264	0.478959	0.502599184
FBgn0000562	egl	protein_coding	510.2020415	-0.375338374	0.133268222	0.858967274
FBgn0039490	CG5882	protein_coding	4.41701579	-0.375008103	0.621446277	0.403548315
FBgn0032773	fon	protein_coding	48832.46816	-0.374990205	0.12891747	0.861128633
FBgn0086372	lap	protein_coding	622.7915827	-0.37494842	0.142283049	0.855008589
FBgn0031359	Rim2	protein_coding	632.6711781	-0.374549562	0.17900318	0.841871603
FBgn0002932	neur	protein_coding	102.1745173	-0.374475897	0.258914107	0.82374966
FBgn0038815	CG5466	protein_coding	6.049166048	-0.37440107	0.704544432	0.365493163
FBgn0030486	Set2	protein_coding	360.6895577	-0.374330786	0.151656759	0.851422444
FBgn0284235	CG46319	protein_coding	2468.115284	-0.374200134	0.128160268	0.861468319
FBgn0033457	Ntmt	protein_coding	318.6342695	-0.374021857	0.18225365	0.840905453
FBgn0032843	CG10730	protein_coding	5.491118289	-0.373820356	0.622791023	0.403339484
FBgn0053969	CG33969	protein_coding	104.1212578	-0.373688163	0.219417662	0.831632481
FBgn0084017	CR41454	pseudogene	113.7323629	-0.373555949	0.266809673	0.822509533
FBgn0261285	Ppcs	protein_coding	403.0809043	-0.373403417	0.127767248	0.861709936
FBgn0031979	CCDC53	protein_coding	33.88502184	-0.373131732	0.347293297	0.803129538
FBgn0031097	obst-A	protein_coding	567.7337748	-0.372669224	0.538985457	0.454344118
FBgn0266686	lncRNA:CR45176	ncRNA	2.393225606	-0.372638823	0.71094407	0.362934631
FBgn0038080	CG12279	protein_coding	236.9793363	-0.372354786	0.187863882	0.839264193
FBgn0010434	cora	protein_coding	1426.184459	-0.372350309	0.186444953	0.839782624
FBgn0036891	CG9372	protein_coding	930.4264964	-0.372162234	0.114287408	0.867940353
FBgn0036686	CG7728	protein_coding	757.3672874	-0.372020789	0.116035822	0.867099209
FBgn0035424	Larp4B	protein_coding	700.9051275	-0.371630372	0.196666653	0.836974833
FBgn0031261	nAChRbeta3	protein_coding	34.15399905	-0.371403963	0.471398035	0.513237585
FBgn0038190	CG9926	protein_coding	5.245823707	-0.371329611	0.723436264	0.357994592
FBgn0037164	CG11438	protein_coding	177.2077587	-0.371270401	0.698677365	0.368036343
FBgn0086668	snoRNA:Psi28S-3436a	snoRNA	3.644567208	-0.371206034	0.655061496	0.38973109
FBgn0033413	prel	protein_coding	1132.805764	-0.371115991	0.147617654	0.853142248
FBgn0011274	Dif	protein_coding	316.3613795	-0.370482952	0.15278131	0.851324946
FBgn0265660	lncRNA:CR44467	ncRNA	22.66033967	-0.370421011	0.392415305	0.615892793
FBgn0054034	CG34034	protein_coding	7.384360228	-0.370418722	0.502973976	0.48283709
FBgn0029148	NHP2	protein_coding	1442.236397	-0.370340418	0.124243531	0.86342501
FBgn0037215	beta-Man	protein_coding	1133.398587	-0.370182243	0.12706329	0.862382002
FBgn0032660	elfless	protein_coding	4.864173549	-0.370158228	0.74816644	0.348399534
FBgn0004924	Top1	protein_coding	1607.143011	-0.370153176	0.114978469	0.867742098
FBgn0013679	mt:ND1	protein_coding	12545.75529	-0.370131691	0.131330111	0.860284398
FBgn0034631	TAF1C-like	protein_coding	148.9938968	-0.369938959	0.207471983	0.834453118
FBgn0051716	Cnot4	protein_coding	991.3135892	-0.369782292	0.101250605	0.874135071
FBgn0031118	RhoGAP19D	protein_coding	294.8267676	-0.369658038	0.210594323	0.83367761
FBgn0038395	CG10407	protein_coding	16.70454532	-0.369584027	0.421983069	0.566415669
FBgn0002921	Atpalpha	protein_coding	5026.006444	-0.369298637	0.104344421	0.872853412
FBgn0037751	topi	protein_coding	4.5079041	-0.36926969	0.731006423	0.355619362
FBgn0032859	Arpc2	protein_coding	1223.080244	-0.369259015	0.096502272	0.876101864
FBgn0083123	Uhg5	ncRNA	585.2626784	-0.369158726	0.187323985	0.839847199
FBgn0035601	Uev1A	protein_coding	2358.628538	-0.3691495	0.076878516	0.883681344
FBgn0026379	Pten	protein_coding	240.0674353	-0.368890198	0.179748822	0.842170206
FBgn0260859	Bet3	protein_coding	259.0956093	-0.368844422	0.12400942	0.863554275
FBgn0013720	pck	protein_coding	118.5159218	-0.368545172	0.282007992	0.820314519
FBgn0015625	CycB3	protein_coding	32.79572413	-0.367800436	0.62991038	0.402292863
FBgn0053963	lncRNA:CR33963	ncRNA	21.11290315	-0.367567247	0.422374393	0.568387075
FBgn0037016	CG13252	protein_coding	248.897689	-0.367379462	0.230237242	0.829600071
FBgn0005564	Shal	protein_coding	84.75454175	-0.367343865	0.341292663	0.807912522
FBgn0035470	Ccz1	protein_coding	172.4004891	-0.367102155	0.188298302	0.839653322
FBgn0086912	mbm	protein_coding	488.2377285	-0.366955307	0.163885534	0.847508498
FBgn0031337	CG14346	protein_coding	5.600294099	-0.366859943	0.746350717	0.350820256
FBgn0265356	tn	protein_coding	1104.14434	-0.366696213	0.536115869	0.459844543
FBgn0039308	CG11889	protein_coding	550.3702978	-0.366693046	0.693587715	0.372168286
FBgn0029573	CG14770	protein_coding	4.346652653	-0.36653554	0.699378854	0.369419656
FBgn0263586	lncRNA:CR43611	ncRNA	3.501287865	-0.366161857	0.662051698	0.388863461
FBgn0085475	CG34446	protein_coding	54.73777687	-0.36586535	0.693982357	0.372851951
FBgn0039115	CG10214	protein_coding	405.4635791	-0.365619822	0.143335654	0.855418379
FBgn0260942	bond	protein_coding	458.167494	-0.36530999	0.29497449	0.818391773
FBgn0031020	Naa15-16	protein_coding	2816.556592	-0.365305434	0.131983651	0.860505621
FBgn0035513	Cpr64Ad	protein_coding	396.8736294	-0.365186167	0.750950724	0.350095738
FBgn0043456	Ndf	protein_coding	2786.248431	-0.365150439	0.084118261	0.881437589
FBgn0036101	NijA	protein_coding	95.08236434	-0.365082789	0.692956441	0.373534107
FBgn0036319	Ent3	protein_coding	13.73930766	-0.365041491	0.630678011	0.404381933
FBgn0016675	Lectin-galC1	protein_coding	110.5675967	-0.36492491	0.693051079	0.373761216
FBgn0031883	Caper	protein_coding	717.860613	-0.364773079	0.117480397	0.867021196
FBgn0030855	CG5800	protein_coding	454.3575158	-0.364758398	0.156156989	0.850568509
FBgn0032194	ath	protein_coding	356.0814553	-0.36471264	0.127510279	0.862596639
FBgn0033232	CG12159	protein_coding	137.6068324	-0.364496076	0.174391046	0.844245211
FBgn0037250	CG1074	protein_coding	286.6276312	-0.364486683	0.186674023	0.840490182
FBgn0010591	Sply	protein_coding	3321.041453	-0.364478393	0.121472477	0.865269989
FBgn0286786	hoip	protein_coding	1992.591574	-0.364322097	0.151000197	0.852486562
FBgn0038968	CG12499	protein_coding	486.6678482	-0.364104061	0.168314386	0.846326803
FBgn0040233	cana	protein_coding	274.9916319	-0.363999836	0.323353935	0.813560448
FBgn0024975	CG2712	protein_coding	39.82155558	-0.363802833	0.310175609	0.816197905
FBgn0037746	CG8478	protein_coding	53.62882786	-0.363768042	0.383761669	0.64419027
FBgn0037792	TAF1B	protein_coding	93.23188264	-0.363698864	0.276951528	0.821527661
FBgn0261931	Hecw	protein_coding	157.1616511	-0.363584945	0.258861187	0.824628729
FBgn0260972	alc	protein_coding	329.4389836	-0.36353996	0.162961158	0.848165318
FBgn0262569	CG43109	protein_coding	1.942683188	-0.363514889	0.710141715	0.367343765
FBgn0035608	blanks	protein_coding	59.33513869	-0.363096943	0.750265905	0.351061546
FBgn0034663	CG4363	protein_coding	251.267018	-0.363001488	0.690689805	0.375121774
FBgn0005626	ple	protein_coding	100.4078838	-0.362852466	0.691836222	0.374668656
FBgn0024806	DIP2	protein_coding	400.9403524	-0.362747075	0.165652758	0.847273601
FBgn0265413	CG44325	protein_coding	340.3974956	-0.362460883	0.329640252	0.812389242
FBgn0031850	Tsp	protein_coding	136.3690223	-0.362138838	0.42219559	0.572392012
FBgn0033972	Ciao1	protein_coding	880.5128033	-0.362123904	0.099474067	0.875322569
FBgn0035343	CG16762	protein_coding	192.4519551	-0.361980308	0.68977678	0.376702255
FBgn0020644	Lcp65Ab1	protein_coding	501.5657427	-0.36157947	0.689731342	0.37692738
FBgn0030739	SWIP	protein_coding	131.7303625	-0.361460892	0.21750404	0.833035303
FBgn0052133	Ptip	protein_coding	203.2503141	-0.361134045	0.161639696	0.848758879
FBgn0035455	CG10862	protein_coding	4.90656597	-0.360966068	0.737004442	0.357520695
FBgn0010333	Rac1	protein_coding	1652.708874	-0.36079387	0.107054141	0.872279942
FBgn0063449	Uhg2	ncRNA	355.5276208	-0.360558885	0.161883807	0.848715604
FBgn0024273	WASp	protein_coding	353.4264755	-0.36029428	0.168692448	0.846534908
FBgn0037109	MED1	protein_coding	319.0482877	-0.359798585	0.130314987	0.861830429
FBgn0036272	Sms	protein_coding	1565.202774	-0.359635433	0.176014606	0.844199342
FBgn0039169	Spps	protein_coding	63.97771331	-0.359584443	0.241903661	0.828005939
FBgn0035063	CG3594	protein_coding	352.3777359	-0.359446768	0.169256247	0.84640119
FBgn0032921	Mpp6	protein_coding	115.1835102	-0.359339683	0.167278677	0.847126426
FBgn0032665	CG15152	protein_coding	168.8106674	-0.35925537	0.686844914	0.379840224
FBgn0036994	CG5199	protein_coding	68.50734746	-0.359246197	0.236464462	0.8291131
FBgn0037295	dpr16	protein_coding	5.462419276	-0.35883915	0.694938545	0.375348103
FBgn0023513	CG14803	protein_coding	168.8859051	-0.358772517	0.181441338	0.842639441
FBgn0037163	laza	protein_coding	137.4689136	-0.358606928	0.231091202	0.830174457
FBgn0036460	CG5114	protein_coding	959.4003483	-0.358585869	0.095805002	0.877243208
FBgn0086044	snoRNA:Me28S-U1688	snoRNA	3.378982422	-0.358350197	0.626982912	0.410161757
FBgn0038467	AdSL	protein_coding	1054.629758	-0.358200203	0.124736347	0.864266693
FBgn0024989	CG3777	protein_coding	425.2683064	-0.358139293	0.409545587	0.592123031
FBgn0032248	Bug22	protein_coding	165.458101	-0.358116585	0.178015815	0.843616021
FBgn0036004	Jarid2	protein_coding	475.2126024	-0.358084344	0.184995917	0.841508661
FBgn0036030	Prps	protein_coding	3217.506762	-0.357783158	0.104408718	0.873623506
FBgn0027617	CG5808	protein_coding	115.4904358	-0.357614579	0.193569906	0.83895485
FBgn0020546	lncRNA:iab4	ncRNA	3.992013772	-0.357572903	0.684861729	0.381621333
FBgn0003285	rst	protein_coding	54.77544295	-0.357377169	0.685815591	0.380731982
FBgn0050296	RIC-3	protein_coding	441.4842687	-0.357313618	0.544348832	0.459668662
FBgn0050187	CG30187	protein_coding	892.355429	-0.356921918	0.11199276	0.870358711
FBgn0030704	CG15916	protein_coding	139.8373554	-0.356802369	0.169824086	0.846460649
FBgn0034662	CG13492	protein_coding	1364.923008	-0.35655573	0.532379697	0.4683375
FBgn0033233	Kdm4A	protein_coding	89.75663081	-0.356442224	0.210391901	0.834864058
FBgn0034540	Lrt	protein_coding	46.84358454	-0.356184356	0.345122504	0.808949862
FBgn0038771	CG4390	protein_coding	1368.156477	-0.356136984	0.107971223	0.872218192
FBgn0038866	CG5810	protein_coding	12.18675066	-0.355925085	0.690502798	0.379617083
FBgn0001256	ImpL1	protein_coding	699.1200341	-0.355902047	0.726030673	0.365029536
FBgn0020018	Ppox	protein_coding	328.7643582	-0.355681959	0.142958043	0.856504248
FBgn0259977	Tdc1	protein_coding	154.9942505	-0.355613227	0.684411541	0.383170165
FBgn0034059	CG8320	protein_coding	626.3050517	-0.355510974	0.119826978	0.866708226
FBgn0036730	qjt	protein_coding	6.969149548	-0.355361717	0.659343372	0.39595783
FBgn0086408	stl	protein_coding	13.41274469	-0.355023363	0.64952739	0.399768976
FBgn0036518	RhoGAP71E	protein_coding	162.7643849	-0.354919348	0.238659201	0.8289504
FBgn0036814	CG14073	protein_coding	252.6328785	-0.354886103	0.215217539	0.8337468
FBgn0035026	Fcp1	protein_coding	225.9657985	-0.354638304	0.121986349	0.86590798
FBgn0030242	sofe	protein_coding	18.60179402	-0.354475962	0.477634501	0.521075277
FBgn0035298	SCOT	protein_coding	1636.636217	-0.354105935	0.189066208	0.840730015
FBgn0259230	lectin-22C	protein_coding	95.55349942	-0.353847671	0.682995112	0.384931929
FBgn0037618	ouib	protein_coding	3.03336854	-0.353521943	0.693492863	0.379170195
FBgn0035104	CG13875	protein_coding	28.33737105	-0.353312467	0.683011803	0.385370953
FBgn0011824	CG4038	protein_coding	902.9899804	-0.353159255	0.134363866	0.86061597
FBgn0032924	Nbr	protein_coding	203.9623331	-0.352983999	0.203434328	0.836791053
FBgn0036305	CG10984	protein_coding	229.6395666	-0.352748839	0.130120826	0.862501328
FBgn0038499	Brf	protein_coding	287.4726835	-0.352691773	0.133846562	0.860958165
FBgn0024994	Ugalt	protein_coding	302.2301584	-0.352688069	0.16368765	0.848787715
FBgn0082940	snoRNA:Me28S-C3227a	snoRNA	2.182976269	-0.352603427	0.683343076	0.385590215
FBgn0038588	CG7156	protein_coding	45.60753223	-0.35247481	0.289843243	0.820219559
FBgn0036249	CG11560	protein_coding	55.03250312	-0.351873567	0.277615242	0.822339867
FBgn0031910	CG15818	protein_coding	85.92299082	-0.351863566	0.680493243	0.387122024
FBgn0023516	Pex5	protein_coding	765.6029738	-0.351787313	0.098426016	0.876526338
FBgn0016696	Pitslre	protein_coding	650.9228705	-0.351703427	0.097584189	0.876928813
FBgn0037439	CG10286	protein_coding	927.2482331	-0.351680902	0.137450115	0.859367505
FBgn0037487	thw	protein_coding	509.1032688	-0.351238477	0.493053707	0.507678307
FBgn0034918	Pym	protein_coding	131.8985971	-0.351209496	0.177987077	0.844275776
FBgn0034084	CG8435	protein_coding	129.5388373	-0.351100403	0.241384497	0.828642429
FBgn0266581	pit	protein_coding	1365.347479	-0.351073697	0.132347468	0.861685812
FBgn0032704	Jwa	protein_coding	1561.937134	-0.350964489	0.082306923	0.882674442
FBgn0025878	wrapper	protein_coding	19.49642007	-0.35090738	0.621076155	0.415240176
FBgn0016036	mei-P22	protein_coding	4.87321493	-0.350528045	0.631078484	0.411998331
FBgn0030004	CG10958	protein_coding	31.74187631	-0.350515108	0.326475276	0.814250311
FBgn0034712	Alp8	protein_coding	160.9685466	-0.35020607	0.680996155	0.388211418
FBgn0038681	Cyp12a4	protein_coding	2104.458299	-0.350131189	0.1562631	0.851825008
FBgn0037611	CG11755	protein_coding	70.23047551	-0.350101011	0.213233705	0.834693058
FBgn0050291	CG30291	protein_coding	635.8286164	-0.349996654	0.112942583	0.870538636
FBgn0000581	E(Pc)	protein_coding	559.1165282	-0.349990105	0.188295286	0.841191741
FBgn0004889	tws	protein_coding	615.7609962	-0.34995028	0.188007029	0.841239358
FBgn0023215	Mnt	protein_coding	218.2079873	-0.34991659	0.31708864	0.816121619
FBgn0038243	CG8066	protein_coding	103.0792851	-0.349900108	0.252471544	0.826575979
FBgn0035505	Teh2	protein_coding	24.56242426	-0.349806306	0.647646406	0.402502487
FBgn0261808	cu	protein_coding	523.3283113	-0.349685399	0.251652368	0.826833781
FBgn0052707	APC4	protein_coding	106.657083	-0.349525081	0.172480045	0.846222541
FBgn0039872	salt	protein_coding	313.8009806	-0.349472368	0.643931076	0.405213684
FBgn0261514	NimA	protein_coding	3.49915425	-0.349421459	0.704917038	0.375574243
FBgn0030803	CG4880	protein_coding	185.3265812	-0.349227605	0.182344693	0.843105958
FBgn0034411	CG18605	protein_coding	7.727468309	-0.349109514	0.718181157	0.369879324
FBgn0032700	CG10338	protein_coding	286.699215	-0.348990114	0.144229514	0.856608049
FBgn0051217	modSP	protein_coding	457.8458447	-0.348877932	0.110157271	0.871898195
FBgn0033265	coil	protein_coding	144.4272721	-0.348556047	0.18256605	0.84309045
FBgn0036211	CG5946	protein_coding	4329.441259	-0.348337627	0.114136126	0.869976038
FBgn0015035	Cyp4e3	protein_coding	3.408962923	-0.348260932	0.648359255	0.403130484
FBgn0036908	TORIP	protein_coding	334.0135549	-0.348199148	0.1188112	0.867896348
FBgn0285917	sbb	protein_coding	323.5590844	-0.348192118	0.247748554	0.827677374
FBgn0039780	PH4alphaNE1	protein_coding	110.3246137	-0.348151582	0.678374155	0.390596174
FBgn0003210	rb	protein_coding	461.0138693	-0.34797073	0.175469103	0.845277833
FBgn0039942	CG17163	protein_coding	83.0540759	-0.347694945	0.241285685	0.828968489
FBgn0031832	CG9596	protein_coding	268.7800193	-0.347628151	0.168393164	0.847654946
FBgn0031313	CG5080	protein_coding	1103.048524	-0.347387362	0.125823977	0.864649008
FBgn0039868	CG11563	protein_coding	455.2617042	-0.346939309	0.149467653	0.854623131
FBgn0259685	crb	protein_coding	287.3958757	-0.346815063	0.456273961	0.549538634
FBgn0267728	otk2	protein_coding	20.77424488	-0.346641164	0.517266288	0.486551084
FBgn0085426	Rgk3	protein_coding	51.37304327	-0.346333781	0.675643011	0.392535681
FBgn0052311	zormin	protein_coding	1511.22864	-0.346306694	0.190221155	0.840921384
FBgn0033268	Obp44a	protein_coding	834.6286357	-0.346156948	0.649905061	0.40396543
FBgn0039336	CG4553	protein_coding	134.6645658	-0.345576633	0.208683102	0.836203804
FBgn0030017	CG2278	protein_coding	26.37602234	-0.345532807	0.370423546	0.71192322
FBgn0037992	CG4702	protein_coding	408.170702	-0.345438546	0.719869927	0.371025336
FBgn0034430	mip40	protein_coding	201.4449821	-0.344893258	0.184165483	0.842966286
FBgn0039172	Spase22-23	protein_coding	1645.196631	-0.344811202	0.108237169	0.872955276
FBgn0038730	Acsx1L	protein_coding	334.1297499	-0.3447622	0.674969794	0.393394406
FBgn0025645	CG3598	protein_coding	1055.396571	-0.344526218	0.646610514	0.406251058
FBgn0031309	Tfb4	protein_coding	77.43360858	-0.344275243	0.239406905	0.829419937
FBgn0034114	CG4282	protein_coding	81.01874078	-0.344047098	0.234643553	0.830514016
FBgn0028402	Polr3E	protein_coding	307.1833806	-0.343993191	0.168028701	0.848121705
FBgn0051451	lncRNA:CR31451	ncRNA	71.14411965	-0.343579313	0.51266626	0.491956155
FBgn0027500	spd-2	protein_coding	52.17271527	-0.343341453	0.314160052	0.817075401
FBgn0031688	Cyp28d2	protein_coding	89.67850398	-0.343298524	0.396800263	0.642630228
FBgn0039727	Vps13B	protein_coding	325.6213274	-0.342874867	0.23470913	0.830549708
FBgn0010300	brat	protein_coding	363.6304221	-0.342741929	0.260898501	0.825688636
FBgn0031284	PGAP2	protein_coding	68.31279712	-0.342716473	0.287192709	0.821319502
FBgn0032593	Trpgamma	protein_coding	18.86863744	-0.342517139	0.675128564	0.394251357
FBgn0030790	CG4768	protein_coding	208.8418801	-0.34184984	0.195613	0.83973416
FBgn0051675	CG31675	protein_coding	22.6319562	-0.341728801	0.673596799	0.395744995
FBgn0051343	CG31343	protein_coding	2270.145037	-0.341664322	0.48528022	0.523309488
FBgn0004919	gol	protein_coding	20.26926003	-0.341624148	0.673031214	0.396170522
FBgn0033062	Ars2	protein_coding	1322.690338	-0.341396	0.093396222	0.879216068
FBgn0086698	frtz	protein_coding	69.67571751	-0.341044601	0.238598896	0.829851748
FBgn0040786	CG14104	protein_coding	24.75041412	-0.34083277	0.40546904	0.624706371
FBgn0029756	CG3309	protein_coding	66.06807275	-0.340809175	0.237413818	0.830192357
FBgn0039958	CG12567	protein_coding	557.0130476	-0.340676664	0.15035019	0.854915735
FBgn0050115	GEFmeso	protein_coding	140.0836209	-0.340449413	0.371919578	0.713055667
FBgn0030801	Polr3I	protein_coding	87.57144784	-0.34031676	0.231274924	0.831544168
FBgn0030452	MFS10	protein_coding	199.9773243	-0.340242358	0.255194676	0.826852175
FBgn0260012	pds5	protein_coding	448.378863	-0.340208923	0.132114143	0.862715592
FBgn0033600	Cpr47Ec	protein_coding	77.28505204	-0.33985308	0.672106009	0.397443797
FBgn0263109	CG43366	protein_coding	224.8155221	-0.339746159	0.637611444	0.413621872
FBgn0037796	CG12814	protein_coding	188.3895341	-0.339702197	0.607686687	0.426596452
FBgn0266042	asRNA:CR44807	ncRNA	3.532410102	-0.339237613	0.627421755	0.417054567
FBgn0016126	CaMKI	protein_coding	3612.975265	-0.339138037	0.108984757	0.87303665
FBgn0004859	ci	protein_coding	447.6901014	-0.339121126	0.175730799	0.845983698
FBgn0035252	CG7970	protein_coding	919.4399289	-0.338876624	0.153615267	0.85377866
FBgn0013773	Cyp6a22	protein_coding	144.4442317	-0.338816799	0.237585775	0.830353311
FBgn0035842	Setx	protein_coding	88.77530685	-0.338779288	0.32142556	0.816331391
FBgn0263510	nclb	protein_coding	1145.762437	-0.338664868	0.149457593	0.855392011
FBgn0033874	CG6347	protein_coding	76.17062098	-0.338586018	0.66954921	0.398713706
FBgn0266491	SclA	protein_coding	467.5606643	-0.338303266	0.70959444	0.379393734
FBgn0001087	g	protein_coding	308.7861308	-0.338269185	0.153160093	0.853980612
FBgn0011710	Septin1	protein_coding	226.9687042	-0.338242174	0.180186885	0.844702447
FBgn0022343	CG3760	protein_coding	2314.096226	-0.338063431	0.117505782	0.86923623
FBgn0031600	CG3652	protein_coding	248.2124328	-0.338044852	0.169666925	0.848107162
FBgn0040354	CG14418	protein_coding	636.0365287	-0.337955012	0.713372439	0.378050554
FBgn0035827	Srp9	protein_coding	717.6605088	-0.337837057	0.096407271	0.878242303
FBgn0262801	twr	protein_coding	2273.808589	-0.337641416	0.087217375	0.881658788
FBgn0004101	bs	protein_coding	165.6482208	-0.33753013	0.196413959	0.839927845
FBgn0037613	Cks85A	protein_coding	73.47874176	-0.336926176	0.277605049	0.823393291
FBgn0015034	Cyp4e1	protein_coding	8.866387439	-0.336629113	0.568851419	0.455237499
FBgn0265597	rad	protein_coding	29.96582764	-0.336562143	0.669358808	0.399558005
FBgn0033480	mRpL42	protein_coding	510.0403905	-0.336362811	0.153193943	0.854088092
FBgn0031074	SkpE	protein_coding	6.573458467	-0.336300327	0.714667807	0.378498655
FBgn0051683	CG31683	protein_coding	162.9256219	-0.336240825	0.483290257	0.528806436
FBgn0003057	CG10598	protein_coding	338.6973327	-0.336227579	0.607247097	0.428746523
FBgn0035522	CG1273	protein_coding	189.1743536	-0.336007303	0.482230096	0.530297268
FBgn0262867	Ptr	protein_coding	204.2422022	-0.335827434	0.605423863	0.430687663
FBgn0032815	CG10462	protein_coding	227.1828516	-0.33578213	0.210681256	0.836439166
FBgn0032717	CG10600	protein_coding	254.9554791	-0.335520739	0.19393108	0.840841699
FBgn0037449	CG15185	protein_coding	4.327074043	-0.335341226	0.708280749	0.382286135
FBgn0033210	U2A	protein_coding	178.8314615	-0.335270019	0.163436986	0.850526259
FBgn0033264	Nup50	protein_coding	737.625947	-0.33499249	0.151493324	0.854968809
FBgn0005694	Aef1	protein_coding	609.0210236	-0.334926396	0.138972293	0.860136525
[truncated: 22,136 more rows]
