# Supplementary material for: The Drosophila estrogen-related receptor promotes triglyceride storage within the larval fat body
Source: J Lipid Res. 2025 Apr 25;66(6):100815. doi: 10.1016/j.jlr.2025.100815 (PMC12155637; doi:10.1016/j.jlr.2025.100815)
Supplement: Table S11 [file mmc11.xlsx]

## Sheet: Sheet1
Table S11. A comparison of genes located within 1 kb of dERR and 10 kb of dHNF4 binding sites. The dERR binding sites were identified in Beebe et al 2020. The dHNF4 binding sites were identified in Barry and Thummel 2016. Four genes were found in common between the two studies.
Genes located near dERR binding sites				Genes located near dHNF4 binding sites				Genes located near both dERR and dHNF4 binding sites
Flybase Gene Number	Gene Name	Gene Symbol		Flybase Gene Number	Gene Name	Gene Symbol		Flybase Gene Number	Gene Name	Gene Symbol
FBgn0040384	-	CG32795		FBgn0264389	opossum	opm		FBgn0042650
FBgn0003996	white	w		FBgn0000084	Annexin B10	AnxB10		FBgn0043364	cabut	cbt
FBgn0037783	Niemann-Pick type C-2c	Npc2c		FBgn0000247	claret	ca		FBgn0030764	-	CG9777
FBgn0000055	Alcohol dehydrogenase	Adh		FBgn0000455	Dipeptidase C	Dip-C		FBgn0052103	Short Calcium-binding Mitochondrial Carrier	SCaMC
FBgn0003071	Phosphofructokinase	Pfk		FBgn0000535	ether a go-go	eag
FBgn0030029	-	CG15343		FBgn0001087	garnet	g
FBgn0017566	NADH dehydrogenase (ubiquinone) 75 kDa subunit	ND-75		FBgn0001087	garnet	g
FBgn0250906	Phosphoglycerate kinase	Pgk		FBgn0001612	Gamma-tubulin ring protein 91	Grip91
FBgn0086355	Triose phosphate isomerase	Tpi		FBgn0002924	non-claret disjunctional	ncd
FBgn0001092	Glyceraldehyde-3-phosphate dehydrogenase 2	Gapdh2		FBgn0002962	nanos	nanos
FBgn0014869	Phosphoglycerate mutase 1	Pgam1		FBgn0003015	oskar	osk
FBgn0000064	Aldolase 1	Ald1		FBgn0010412	Ribosomal protein S19a	RpS19a
FBgn0004507	Glycogen phosphorylase	Glyp		FBgn0013263	Trithorax-like	Trl
FBgn0000064	Aldolase 1	Ald1		FBgn0013678	mitochondrial Cytochrome b	mt:Cyt-b
FBgn0029657	-	CG12535		FBgn0013679	mitochondrial NADH-ubiquinone oxidoreductase chain 1	mt:ND1
FBgn0053138	1,4-Alpha-glucan branching enzyme	Agbe		FBgn0013681	mitochondrial NADH-ubiquinone oxidoreductase chain 3	mt:ND3
FBgn0035978	UDP-glucose pyrophosphorylase	Ugp		FBgn0013683	mitochondrial NADH-ubiquinone oxidoreductase chain 4L	mt:ND4L
FBgn0001186	Hexokinase A	Hex-A		FBgn0013684	mitochondrial NADH-ubiquinone oxidoreductase chain 5	mt:ND5
FBgn0000055	Alcohol dehydrogenase	Adh		FBgn0013685	mitochondrial NADH-ubiquinone oxidoreductase chain 6	mt:ND6
FBgn0030764	-	CG9777		FBgn0013686	mitochondrial large ribosomal RNA	mt:lrRNA
FBgn0031183	-	CG14621		FBgn0013688	mitochondrial small ribosomal RNA	mt:srRNA
FBgn0037295	defective proboscis extension response 16	dpr16		FBgn0013689	mitochondrial transfer RNA:Alanine-TGC	mt:tRNA:Ala-TGC
FBgn0003076	Phosphoglucomutase 1	Pgm1		FBgn0013692	mitochondrial transfer RNA:Glutamic acid-TTC	mt:tRNA:Glu-TTC
FBgn0069969	-	CG40498		FBgn0013693	mitochondrial transfer RNA:Phenylalanine-GAA	mt:tRNA:Phe-GAA
FBgn0030029	-	CG15343		FBgn0013694	mitochondrial transfer RNA:Glycine-TCC	mt:tRNA:Gly-TCC
FBgn0267001	Tenascin accessory	Ten-a		FBgn0013695	mitochondrial transfer RNA:Histidine-GTG	mt:tRNA:His-GTG
FBgn0000210				FBgn0013698	mitochondrial transfer RNA:Leucine-TAG	mt:tRNA:Leu-TAG
FBgn0022382	Protein kinase, cAMP-dependent, regulatory subunit type 2	Pka-R2		FBgn0013701	mitochondrial transfer RNA:Asparagine-GTT	mt:tRNA:Asn-GTT
FBgn0030029	-	CG15343		FBgn0013702	mitochondrial transfer RNA:Proline-TGG	mt:tRNA:Pro-TGG
FBgn0267336	Glucose transporter 4 enhancer factor	Glut4EF		FBgn0013704	mitochondrial transfer RNA:Arginine-TCG	mt:tRNA:Arg-TCG
FBgn0029745	Regulatory particle non-ATPase 13-related	Rpn13R		FBgn0013705	mitochondrial transfer RNA:Serine-GCT	mt:tRNA:Ser-GCT
FBgn0001124	Glutamate oxaloacetate transaminase 1	Got1		FBgn0013706	mitochondrial transfer RNA:Serine-TGA	mt:tRNA:Ser-TGA
FBgn0033104	-	CG15237		FBgn0013707	mitochondrial transfer RNA:Threonine-TGT	mt:tRNA:Thr-TGT
FBgn0000579	Enolase	Eno		FBgn0013708	mitochondrial transfer RNA:Valine-TAC	mt:tRNA:Val-TAC
FBgn0001091	Glyceraldehyde-3-phosphate dehydrogenase 1	Gapdh1		FBgn0015765	p38a MAP kinase	p38a
FBgn0264438	long non-coding RNA:CR43856	lncRNA:CR43856		FBgn0016917	Signal-transducer and activator of transcription protein at 92E	Stat92E
FBgn0267385	Pyruvate kinase	Pyk		FBgn0019972	Death related ICE-like caspase	Drice
FBgn0031589	Nicotinate phosphoribosyltransferase	Naprt		FBgn0020249	steamer duck	stck
FBgn0260794	circadian trip	ctrip		FBgn0020655	ADP-ribosylation factor GTPase activating protein 1	ArfGAP1
FBgn0086917	spookier	spok		FBgn0021765	scully	scu
FBgn0264495	grappa	gpp		FBgn0023178	Pigment-dispersing factor	Pdf
FBgn0037786	Alkaline phosphatase 13	Alp13		FBgn0026181	Rho kinase	Rok
FBgn0262559	Malate dehydrogenase 2	Mdh2		FBgn0027601	pudgy	pdgy
FBgn0034618	Glycogen debranching enzyme	Agl		FBgn0027601	pudgy	pdgy
FBgn0264269	long non-coding RNA:CR43769	lncRNA:CR43769		FBgn0029643	-	CG14420
FBgn0026616	alpha-Mannosidase class II b	alpha-Man-IIb		FBgn0029644	-	CG14421
FBgn0039413	-	CG14556		FBgn0029645	-	CG14422
FBgn0004507	Glycogen phosphorylase	Glyp		FBgn0029646	-	CG14423
FBgn0266064	Glycogen synthase	Glys		FBgn0029647	-	CG17959
FBgn0042650				FBgn0029648	-	CG3603
FBgn0264357	SNF4/AMP-activated protein kinase gamma subunit	SNF4Agamma		FBgn0030518	-	CG11134
FBgn0032729	L-2-hydroxyglutarate dehydrogenase	L2HGDH		FBgn0030519	-	CG11151
FBgn0029762	Nutrient Amino Acid Transporter 1	NAAT1		FBgn0030599	-	CG9030
FBgn0001248	Isocitrate dehydrogenase (NADP+)	Idh		FBgn0030599	-	CG9030
FBgn0010825	Grunge	Gug		FBgn0030600	highwire	hiw
FBgn0000358	Chorion protein 19	Cp19		FBgn0030600	highwire	hiw
FBgn0039669	NADH dehydrogenase (ubiquinone) 20 kDa subunit-like	ND-20L		FBgn0030605	NADH dehydrogenase (ubiquinone) B18 subunit	ND-B18
FBgn0001125	Glutamate oxaloacetate transaminase 2	Got2		FBgn0030605	NADH dehydrogenase (ubiquinone) B18 subunit	ND-B18
FBgn0013432	bcn92	bcn92		FBgn0030607	doppelganger von brummer	dob
FBgn0266801	-	CG45263		FBgn0030607	doppelganger von brummer	dob
FBgn0000356	Chorion protein 16	Cp16		FBgn0030607	doppelganger von brummer	dob
FBgn0004169	upheld	up		FBgn0030607	doppelganger von brummer	dob
FBgn0265180	-	CG44245		FBgn0030608	Lipid storage droplet-2	Lsd-2
FBgn0016061	sidestep	side		FBgn0030610	Cytochrome c oxidase copper chaperone COX17	Cox17
FBgn0011916	transfer RNA:Methionine-CAT 1-2	tRNA:Met-CAT-1-2		FBgn0030610	Cytochrome c oxidase copper chaperone COX17	Cox17
FBgn0030033	-	CG1387		FBgn0030610	Cytochrome c oxidase copper chaperone COX17	Cox17
FBgn0036862	Glycogen binding subunit 76A	Gbs-76A		FBgn0030611	-	CG15027
FBgn0029761	small conductance calcium-activated potassium channel	SK		FBgn0030612	Dihydrolipoamide branched chain transacylase E2	Dbct
FBgn0000173	bendless	ben		FBgn0030764	-	CG9777
FBgn0036663	-	CG9674		FBgn0030766	methuselah-like 1	mthl1
FBgn0025390	Mucin related 2B	Mur2B		FBgn0030890	-	CG7536
FBgn0001145	Glutamine synthetase 2	Gs2		FBgn0030890	-	CG7536
FBgn0029932	-	CG4607		FBgn0030891	transcriptional Adaptor 3	Ada3
FBgn0262415	mir-289 stem loop	mir-289		FBgn0030892	Swt1 RNA endoribonuclease	Swt1
FBgn0003074	Phosphoglucose isomerase	Pgi		FBgn0030893	Rho GTPase activating protein at 16F	RhoGAP16F
FBgn0037744				FBgn0030893	Rho GTPase activating protein at 16F	RhoGAP16F
FBgn0029504	Checkpoint suppressor 1-like	CHES-1-like		FBgn0030894	Multivesicular body subunit 12	Mvb12
FBgn0260429	-	CG42524		FBgn0031090	Rab35	Rab35
FBgn0263525	mir-4911 stem loop	mir-4911		FBgn0031091	PHD finger protein 7	Phf7
FBgn0031103	-	CG12679		FBgn0031091	PHD finger protein 7	Phf7
FBgn0261552	pasilla	ps		FBgn0031092	-	CG9577
FBgn0003076	Phosphoglucomutase 1	Pgm1		FBgn0031093	-	CG9581
FBgn0086080	-	CR34709		FBgn0031094	-	CG9578
FBgn0003888				FBgn0036282	SET and MYND domain containing, class 4, member 2	Smyd4-2
FBgn0262454	mir-1007 stem loop	mir-1007		FBgn0036446	alpha-1,3-mannosyl-glycoprotein 4-beta-N-acetylglucosaminyltransferase a	Mgat4a
FBgn0043364	cabut	cbt		FBgn0036509	-	CG7739
FBgn0027066	Eb1	Eb1		FBgn0036510	Squamous cell carcinoma-related oncogene	SCCRO
FBgn0086899				FBgn0036684	-	CG3764
FBgn0033344	-	CG8252		FBgn0036836	-	CG11619
FBgn0003074	Phosphoglucose isomerase	Pgi		FBgn0036837	-	CG18135
FBgn0030054	Chromatin assembly factor 1, p180 subunit	Caf1-180		FBgn0036838	tRNA methyltransferase 2a	Trmt2a
FBgn0262975	cap-n-collar	cnc		FBgn0036839	SET and MYND domain containing, arthropod-specific, member 2	SmydA-2
FBgn0011754	Phosphorylase kinase gamma	PhKgamma		FBgn0037580	Dipeptidyl aminopeptidase III	DppIII
FBgn0264542	heavyweight	hwt		FBgn0037581	-	CG7352
FBgn0267794	long non-coding RNA:CR43174	lncRNA:CR43174		FBgn0037583	Veneno	Veneno
FBgn0263559	mir-2535b stem loop	mir-2535b		FBgn0037584	-	CG7963
FBgn0001128	Glycerol-3-phosphate dehydrogenase 1	Gpdh1		FBgn0037643	Succinyl-coenzyme A synthetase beta subunit, ADP-forming	ScsbetaA
FBgn0035880	CUB and LDLa domain	Culd		FBgn0037644	-	CG11964
FBgn0052103	Short Calcium-binding Mitochondrial Carrier	SCaMC		FBgn0038034	Cytochrome P450 9f3	Cyp9f3
FBgn0030718	NADH dehydrogenase (ubiquinone) 20 kDa subunit	ND-20		FBgn0038035
FBgn0036862	Glycogen binding subunit 76A	Gbs-76A		FBgn0038037	Cytochrome P450 9f2	Cyp9f2
FBgn0085201	Cytochrome c oxidase subunit 7A-like 2	COX7AL2		FBgn0038038	-	CG5167
FBgn0028369	kin of irre	kirre		FBgn0038039	-	CG5196
FBgn0001128	Glycerol-3-phosphate dehydrogenase 1	Gpdh1		FBgn0038682	-	CG5835
FBgn0266450	Kr transcription factor homolog 1	Kr-h1		FBgn0038683	-	CG11779
FBgn0053182	Lysine demethylase 4B	Kdm4B		FBgn0038803	-	CG5191
FBgn0262782	Malate dehydrogenase 1	Mdh1		FBgn0038803	-	CG5191
FBgn0010228	HMG protein Z	HmgZ		FBgn0038804	-	CG10877
FBgn0250906	Phosphoglycerate kinase	Pgk		FBgn0039156	-	CG6178
FBgn0037607	Transketolase	Tkt		FBgn0039157	Myosin 95E	Myo95E
FBgn0261797	Dynein heavy chain 64C	Dhc64C		FBgn0039158	TBC1 domain family member 7	TBC1d7
FBgn0017558	Pyruvate dehydrogenase kinase	Pdk		FBgn0039321	-	CG10550
FBgn0014019	Rhodopsin 5	Rh5		FBgn0039323	-	CG10559
FBgn0023083	frayed	fray		FBgn0039428	-	CG14237
FBgn0034693	flapper	flap		FBgn0039429	-	CG14238
FBgn0267385	Pyruvate kinase	Pyk		FBgn0039430	-	CG5455
FBgn0036862	Glycogen binding subunit 76A	Gbs-76A		FBgn0039462	-	CG14252
FBgn0019982	GS1-like	Gs1l		FBgn0039463	Spag1 axonemal dynein assembly factor	Spag1
FBgn0017558	Pyruvate dehydrogenase kinase	Pdk		FBgn0039464	-	CG6330
FBgn0001942	eukaryotic translation initiation factor 4A	eIF4A		FBgn0039543	Carnitine O-octanoyltransferase	CROT
FBgn0000053	GART trifunctional enzyme	Gart		FBgn0039544	-	CG12877
FBgn0033782	sugarbabe	sug		FBgn0039594	snustorr	snu
FBgn0051249	-	CG31249		FBgn0039696	R and B	Rnb
FBgn0004057	Glucose-6-phosphate dehydrogenase	G6pd		FBgn0039697	Electron transfer flavoprotein beta subunit	Etfb
FBgn0086355	Triose phosphate isomerase	Tpi		FBgn0039698	-	CG7789
FBgn0003720	tailless	tll		FBgn0040575	-	CG15922
FBgn0033188	Death resistor Adh domain containing target	Drat		FBgn0042650
FBgn0012036	Aldehyde dehydrogenase	Aldh		FBgn0043457	-	CG5180
FBgn0266064	Glycogen synthase	Glys		FBgn0045862	barentsz	btz
FBgn0036569	Isoleucyl-tRNA synthetase, mitochondrial	IleRS-m		FBgn0046322
FBgn0004190	small nuclear RNA U6 at 96A c	snRNA:U6:96Ac		FBgn0051070	transfer RNA:Glutamine-TTG 1-3	tRNA:Gln-TTG-1-3
FBgn0263559	mir-2535b stem loop	mir-2535b		FBgn0051071	transfer RNA:Glutamine-TTG 1-2	tRNA:Gln-TTG-1-2
FBgn0031170	ATP binding cassette subfamily A member 3	Abca3		FBgn0051087	-	CG31087
FBgn0021856	lethal (2) k14505	l(2)k14505		FBgn0051099	-	CG31099
FBgn0032940	Mondo	Mondo		FBgn0051133	Seryl-tRNA synthetase-like insect mitochondrial protein	Slimp
FBgn0000546	Ecdysone receptor	EcR		FBgn0051288	-	CG31288
FBgn0250906	Phosphoglycerate kinase	Pgk		FBgn0051370	-	CG31370
FBgn0035542	Tumor protein p53 inducible nuclear protein	TP53INP		FBgn0051436	-	CG31436
FBgn0003074	Phosphoglucose isomerase	Pgi		FBgn0052103	Short Calcium-binding Mitochondrial Carrier	SCaMC
FBgn0029765	-	CG16756		FBgn0052104	-	CG32104
FBgn0086667	snoRNA:Psi28S-3342	snoRNA:Psi28S-3342		FBgn0053177	-	CG33177
FBgn0267336	Glucose transporter 4 enhancer factor	Glut4EF		FBgn0053177	-	CG33177
FBgn0004102	ocelliless	oc		FBgn0053177	-	CG33177
FBgn0266599	Heat shock protein 70 cognate 4	Hsc70-4		FBgn0053178	-	CG33178
FBgn0053963	long non-coding RNA:CR33963	lncRNA:CR33963		FBgn0053178	-	CG33178
FBgn0004057	Glucose-6-phosphate dehydrogenase	G6pd		FBgn0053178	-	CG33178
FBgn0033062	Arsenic resistance protein 2	Ars2		FBgn0053260	tRNA splicing endonuclease subunit 34	Tsen34
FBgn0263662	Insulin receptor-associated lncRNA	lncRNA:Irar		FBgn0065087	small non-coding RNA 649	sncRNA:649
FBgn0032775	-	CG17544		FBgn0067782	alternative testis transcripts open reading frame B	att-ORFB
FBgn0263559	mir-2535b stem loop	mir-2535b		FBgn0067783	Dephosphocoenzyme A carrier	DPCoAC
FBgn0262454	mir-1007 stem loop	mir-1007		FBgn0082831	protein partner of snf	pps
FBgn0263559	mir-2535b stem loop	mir-2535b		FBgn0085285	-	CG34256
FBgn0043783	Galactose mutarotase 1	Galm1		FBgn0086346	ALG-2 interacting protein X	ALiX
FBgn0025390	Mucin related 2B	Mur2B		FBgn0087035	Argonaute 2	AGO2
				FBgn0260233	-	CG42507
				FBgn0261108	Autophagy-related 13	Atg13
				FBgn0261285	Phosphopantothenoylcysteine synthetase	Ppcs
				FBgn0261791	Small nuclear ribonucleoprotein G	SNRPG
				FBgn0262108	long non-coding RNA:CR42861	lncRNA:CR42861
				FBgn0262112	shroud	sro
				FBgn0262189	mir-2500 stem loop	mir-2500
				FBgn0262577	-	CG43117
				FBgn0262614	polychaetoid	pyd
				FBgn0262952	mitochondrial NADH-ubiquinone oxidoreductase chain 4	mt:ND4
				FBgn0264003	-	CR43746
				FBgn0264389	opossum	opm
